# Supplementary material for: Nutrition interventions in the first 1000 days and long-term health outcomes: a systematic review
Source: Pediatr Res. 2025 Jul 18;98(6):2023–34. doi: 10.1038/s41390-025-04215-6 (PMC12811146; doi:10.1038/s41390-025-04215-6)
Supplement: Supplementary file 3 — Supplement II [file 41390_2025_4215_MOESM3_ESM.xlsx]

## Sheet: Summary
Supplement II: Search strategies for all databases
Search run : Nov 2022
Database
Pubmed	245
CENTRAL	462
EMBASE	934
CINAHL	406
Total database	2047
ClinicalTrials	417
ISRCTN	313
Total grey lit.	730
Total hits	2777
Total hits after deduplication	2499
Search run : March 2020
Database
Pubmed	1705
EMBASE	2476
CINAHL	1794
CENTRAL	1537
Total database	7512
ClinicalTrials	853
ISRCTN	269
Total grey lit.	1122
Total hits	8634
Total hits after deduplication	6473
Grand Total	11411
Grand Total after deduplication	8972

## Sheet: PubMed
Database(s): PUBMED
Search Strategy:	Date	2020-03-24
Search	Query	Items found
#15	Search ((((((((((((("Health Education"[Mesh] OR "Community Health Services"[Mesh] OR "Health Promotion"[Mesh:NoExp] OR "Program Evaluation"[Mesh:NoExp] OR "Counseling"[Mesh:NoExp])))) OR ((intervention*[ti] OR program*[ti] OR counsel*[ti] OR advice[ti] OR initiative*[ti] OR education*[ti] OR promotion*[ti] or early intervention[tiab] or early education[tiab])))) AND (((("Infant Nutritional Physio…	1705
#14	Search ("developing country"[tw] OR "developing countries"[tw] OR "developing nation"[tw] OR "developing nations"[tw] OR "developing population"[tw] OR "developing populations"[tw] OR "developing world"[tw] OR "less developed country"[tw] OR "less developed countries"[tw] OR "less developed nation"[tw] OR "less developed nations"[tw] OR "less developed population"[tw] OR "less developed populatio…	1969468
#13	Search ((((((((((("Health Education"[Mesh] OR "Community Health Services"[Mesh] OR "Health Promotion"[Mesh:NoExp] OR "Program Evaluation"[Mesh:NoExp] OR "Counseling"[Mesh:NoExp])))) OR ((intervention*[ti] OR program*[ti] OR counsel*[ti] OR advice[ti] OR initiative*[ti] OR education*[ti] OR promotion*[ti] or early intervention[tiab] or early education[tiab])))) AND (((("Infant Nutritional Physiolo…	2669
#12	Search ((randomized controlled trial[pt] OR controlled clinical trial[pt] OR randomized[tiab] OR clinical trials as topic[mesh: noexp] OR randomly[tiab] OR trial[ti]) NOT (animals[mh] not humans[mh]))	1142986
#11	Search ((((((((("Health Education"[Mesh] OR "Community Health Services"[Mesh] OR "Health Promotion"[Mesh:NoExp] OR "Program Evaluation"[Mesh:NoExp] OR "Counseling"[Mesh:NoExp])))) OR ((intervention*[ti] OR program*[ti] OR counsel*[ti] OR advice[ti] OR initiative*[ti] OR education*[ti] OR promotion*[ti] or early intervention[tiab] or early education[tiab])))) AND (((("Infant Nutritional Physiologi…	16732
#10	Search (("Infant"[Mesh:NoExp]) OR ("Child, Preschool"[Mesh]) OR infan*[tiab] OR preschool*[tiab] OR pre-school*[tiab] OR toddler*[tiab] OR nursery[tiab] OR nurseries[tiab] OR kindergarten*[tiab] OR early years[tiab] OR early years of life [tiab] OR early life[tiab] OR first year of life[tiab] OR first years of life[tiab] OR preconception[tiab] or periconception[tiab] or pre-conception[tiab] or pe…	2042424
#9	Search ((((((("Health Education"[Mesh] OR "Community Health Services"[Mesh] OR "Health Promotion"[Mesh:NoExp] OR "Program Evaluation"[Mesh:NoExp] OR "Counseling"[Mesh:NoExp])))) OR ((intervention*[ti] OR program*[ti] OR counsel*[ti] OR advice[ti] OR initiative*[ti] OR education*[ti] OR promotion*[ti] or early intervention[tiab] or early education[tiab])))) AND (((("Infant Nutritional Physiologica…	63825
#8	Search (nutrition counsel*[tiab] OR nutritional counsel*[tiab] OR nutrition advice*[tiab] OR nutritional advice*[tiab] or nutrition education*[tiab] OR nutritional education*[tiab] OR nutrition promotion*[tiab] OR nutritional promotion*[tiab] OR nutrition intervention*[tiab] OR nutritional intervention*[tiab] OR nutrition program*[tiab] OR nutritional program*[tiab] OR nutrition initiative*[tiab]…	31699
#7	Search ((((("Health Education"[Mesh] OR "Community Health Services"[Mesh] OR "Health Promotion"[Mesh:NoExp] OR "Program Evaluation"[Mesh:NoExp] OR "Counseling"[Mesh:NoExp])))) OR ((intervention*[ti] OR program*[ti] OR counsel*[ti] OR advice[ti] OR initiative*[ti] OR education*[ti] OR promotion*[ti] or early intervention[tiab] or early education[tiab])))) AND (((("Infant Nutritional Physiological …	42620
#6	Search ((("Infant Nutritional Physiological Phenomena"[Mesh] OR "Diet"[Mesh:NoExp] OR "Feeding Behavior"[Mesh:NoExp] OR "Food Preferences"[Mesh] OR "Diet, Healthy"[Mesh]))) OR ((diet[ti] OR diets[ti] OR dietary[ti] OR nutrition*[ti] OR food*[ti] OR meal*[ti] OR breakfast*[ti] OR lunch*[ti] OR dinner*[ti] OR snack*[ti] OR vegetable*[ti] OR fruit[ti]))	582485
#5	Search (diet[ti] OR diets[ti] OR dietary[ti] OR nutrition*[ti] OR food*[ti] OR meal*[ti] OR breakfast*[ti] OR lunch*[ti] OR dinner*[ti] OR snack*[ti] OR vegetable*[ti] OR fruit[ti])	406987
#4	Search ("Infant Nutritional Physiological Phenomena"[Mesh] OR "Diet"[Mesh:NoExp] OR "Feeding Behavior"[Mesh:NoExp] OR "Food Preferences"[Mesh] OR "Diet, Healthy"[Mesh])	286409
#3	Search ((("Health Education"[Mesh] OR "Community Health Services"[Mesh] OR "Health Promotion"[Mesh:NoExp] OR "Program Evaluation"[Mesh:NoExp] OR "Counseling"[Mesh:NoExp])))) OR ((intervention*[ti] OR program*[ti] OR counsel*[ti] OR advice[ti] OR initiative*[ti] OR education*[ti] OR promotion*[ti] or early intervention[tiab] or early education[tiab]))	956563
#2	Search (intervention*[ti] OR program*[ti] OR counsel*[ti] OR advice[ti] OR initiative*[ti] OR education*[ti] OR promotion*[ti] or early intervention[tiab] or early education[tiab])	532196
#1	Search ("Health Education"[Mesh] OR "Community Health Services"[Mesh] OR "Health Promotion"[Mesh:NoExp] OR "Program Evaluation"[Mesh:NoExp] OR "Counseling"[Mesh:NoExp]))	545678

## Sheet: PubMed-2022
Search number	Query	Filters	Search Details	Results	Time
5	(((((((((((("Health Education"[Mesh] OR "Community Health Services"[Mesh] OR "Health Promotion"[Mesh:NoExp] OR "Program Evaluation"[Mesh:NoExp] OR "Counseling"[Mesh:NoExp])))) OR ((intervention*[ti] OR program*[ti] OR counsel*[ti] OR advice[ti] OR initiative*[ti] OR education*[ti] OR promotion*[ti] or early intervention[tiab] or early education[tiab])))) AND (((("Infant Nutritional Physiological …	from 2020/3/24 - 2022/11/12	(((("Health Education"[MeSH Terms] OR "Community Health Services"[MeSH Terms] OR "Health Promotion"[MeSH Terms:noexp] OR "Program Evaluation"[MeSH Terms:noexp] OR "Counseling"[MeSH Terms:noexp] OR ("intervention*"[Title] OR "program*"[Title] OR "counsel*"[Title] OR "advice"[Title] OR "initiative*"[Title] OR "education*"[Title] OR "promotion*"[Title] OR "early intervention"[Title/Abstract] OR "ear…	245	09:09:27
4	((((((((((("Health Education"[Mesh] OR "Community Health Services"[Mesh] OR "Health Promotion"[Mesh:NoExp] OR "Program Evaluation"[Mesh:NoExp] OR "Counseling"[Mesh:NoExp])))) OR ((intervention*[ti] OR program*[ti] OR counsel*[ti] OR advice[ti] OR initiative*[ti] OR education*[ti] OR promotion*[ti] or early intervention[tiab] or early education[tiab])))) AND (((("Infant Nutritional Physiological P…	from 2020/3/24 - 2022/11/12	(((("Health Education"[MeSH Terms] OR "Community Health Services"[MeSH Terms] OR "Health Promotion"[MeSH Terms:noexp] OR "Program Evaluation"[MeSH Terms:noexp] OR "Counseling"[MeSH Terms:noexp] OR ("intervention*"[Title] OR "program*"[Title] OR "counsel*"[Title] OR "advice"[Title] OR "initiative*"[Title] OR "education*"[Title] OR "promotion*"[Title] OR "early intervention"[Title/Abstract] OR "ear…	630	09:08:32
3	(afghanistan[Text Word] OR albania[Text Word] OR algeria[Text Word] OR american samoa[Text Word] OR angola[Text Word] OR antigua[Text Word] OR barbuda[Text Word] OR argentina[Text Word] OR armenia[Text Word] OR armenian[Text Word] OR aruba[Text Word] OR azerbaijan[Text Word] OR bahrain[Text Word] OR bangladesh[Text Word] OR barbados[Text Word] OR belarus[Text Word] OR byelarus[Text Word] OR belor…	from 2020/3/24 - 2022/11/12	((("afghanistan"[Text Word] OR "albania"[Text Word] OR "algeria"[Text Word] OR "american samoa"[Text Word] OR "angola"[Text Word] OR "antigua"[Text Word] OR "barbuda"[Text Word] OR "argentina"[Text Word] OR "armenia"[Text Word] OR "armenian"[Text Word] OR "aruba"[Text Word] OR "azerbaijan"[Text Word] OR "bahrain"[Text Word] OR "bangladesh"[Text Word] OR "barbados"[Text Word] OR "belarus"[Text Wor…	425644	09:05:36	Pubmed LMIC NLM
2	afghanistan[Text Word] OR albania[Text Word] OR algeria[Text Word] OR american samoa[Text Word] OR angola[Text Word] OR antigua[Text Word] OR barbuda[Text Word] OR argentina[Text Word] OR armenia[Text Word] OR armenian[Text Word] OR aruba[Text Word] OR azerbaijan[Text Word] OR bahrain[Text Word] OR bangladesh[Text Word] OR barbados[Text Word] OR belarus[Text Word] OR byelarus[Text Word] OR beloru…	from 2020/3/24 - 2022/11/12	("afghanistan"[Text Word] OR "albania"[Text Word] OR "algeria"[Text Word] OR "american samoa"[Text Word] OR "angola"[Text Word] OR "antigua"[Text Word] OR "barbuda"[Text Word] OR "argentina"[Text Word] OR "armenia"[Text Word] OR "armenian"[Text Word] OR "aruba"[Text Word] OR "azerbaijan"[Text Word] OR "bahrain"[Text Word] OR "bangladesh"[Text Word] OR "barbados"[Text Word] OR "belarus"[Text Word]…	418867	09:05:20
1	afghanistan[MeSH] OR albania[MeSH] OR algeria[MeSH] OR american samoa[MeSH] OR angola[MeSH] OR antigua and barbuda[MeSH] OR argentina[MeSH] OR armenia[MeSH] OR aruba[MeSH] OR azerbaijan[MeSH] OR bahrain[MeSH] OR bangladesh[MeSH] OR barbados[MeSH] OR republic of belarus[MeSH] OR belize[MeSH] OR benin[MeSH] OR bhutan[MeSH] OR bolivia[MeSH] OR bosnia and herzegovina[MeSH] OR botswana[MeSH] OR brazil…	from 2020/3/24 - 2022/11/12	("afghanistan"[MeSH Terms] OR "albania"[MeSH Terms] OR "algeria"[MeSH Terms] OR "american samoa"[MeSH Terms] OR "angola"[MeSH Terms] OR "antigua and barbuda"[MeSH Terms] OR "argentina"[MeSH Terms] OR "armenia"[MeSH Terms] OR "aruba"[MeSH Terms] OR "azerbaijan"[MeSH Terms] OR "bahrain"[MeSH Terms] OR "bangladesh"[MeSH Terms] OR "barbados"[MeSH Terms] OR "republic of belarus"[MeSH Terms] OR "belize…	226493	09:04:29

## Sheet: EMBASE
Database(s): Embase 1974 to present
Search Strategy:	Date	24/03/2020
#	Searches	Results
1	health education/ or health literacy/ or nutrition education/ or parenting education/ or school health education/ or community care/ or community program/ or program evaluation/ or program effectiveness/ or program efficacy/ or counseling/ or parent counseling/	244839
2	(intervention* or program* or counsel* or advice or initiative* or education* or promotion*).ti. or (early intervention or early education).ti,ab.	640298
3	1 or 2	820125
4	infant nutrition/ or baby food/ or infant feeding/ or diet/ or healthy diet/ or appetite/ or eating habit/ or food preference/	275503
5	(diet or diets or dietary or nutrition* or food* or meal* or breakfast* or lunch* or dinner* or snack* or vegetable* or fruit).ti.	459432
6	4 or 5	632480
7	3 and 6	37174
8	(nutrition counsel* or nutritional counsel* or nutrition advice* or nutritional advice* or nutrition education* or nutritional education* or nutrition promotion* or nutritional promotion* or nutrition intervention* or nutritional intervention* or nutrition program* or nutritional program* or nutrition initiative* or nutritional initiative* or nutrition information or diet counsel* or dietary coun…	40944
9	nutrition education/ or nutritional counseling/ or nutritional health/	13712
10	8 or 9	49390
11	7 or 10	71709
12	infant/ or baby/ or newborn/ or child/ or preschool child/ or toddler/ or (infan* or preschool* or pre-school* or toddler* or nursery or nurseries or kindergarten* or "early years" or "early years of life" or "early life" or "first year of life" or "first years of life" or preconception or periconception or pre-conception or peri-conception or prepregnancy or pre-pregnancy or prenatal or antenata…	3185422
13	11 and 12	18996
14	(Clinical trial/ or Randomized controlled trial/ or Randomization/ or Single blind procedure/ or Double blind procedure/ or Crossover procedure/ or Randomi?ed controlled trial$.tw. or Rct.tw. or Random allocation.tw. or Randomly allocated.tw. or Allocated randomly.tw. or (allocated adj2 random).tw. or Single blind$.tw. or Double blind$.tw. or ((treble or triple) adj blind$).tw. or Prospective stu…	1981039
15	13 and 14	3447
16	Developing Country.sh. or (Africa or Asia or Caribbean or West Indies or South America or Latin America or Central America).hw,ti,ab,cp. or (Afghanistan or Albania or Algeria or Angola or Antigua or Barbuda or Argentina or Armenia or Armenian or Aruba or Azerbaijan or Bahrain or Bangladesh or Barbados or Benin or Byelarus or Byelorussian or Belarus or Belorussian or Belorussia or Belize or Bhutan…	4206221
17	15 not 16	2476

## Sheet: EMBASE-2022
#	Query	Results from 14 Nov 2022
1	health education/ or health literacy/ or nutrition education/ or parenting education/ or school health education/ or community care/ or community program/ or program evaluation/ or program effectiveness/ or program efficacy/ or counseling/ or parent counseling/	262.893
2	(intervention* or program* or counsel* or advice or initiative* or education* or promotion*).ti. or (early intervention or early education).ti,ab.	710.273
3	1 or 2	904.452
4	infant nutrition/ or baby food/ or infant feeding/ or diet/ or healthy diet/ or appetite/ or eating habit/ or food preference/	279.284
5	(diet or diets or dietary or nutrition* or food* or meal* or breakfast* or lunch* or dinner* or snack* or vegetable* or fruit).ti.	482.059
6	4 or 5	661.786
7	3 and 6	42.862
8	(nutrition counsel* or nutritional counsel* or nutrition advice* or nutritional advice* or nutrition education* or nutritional education* or nutrition promotion* or nutritional promotion* or nutrition intervention* or nutritional intervention* or nutrition program* or nutritional program* or nutrition initiative* or nutritional initiative* or nutrition information or diet counsel* or dietary coun…	49.652
9	nutrition education/ or nutritional counseling/ or nutritional health/	16.033
10	8 or 9	59.005
11	7 or 10	84.492
12	infant/ or baby/ or newborn/ or child/ or preschool child/ or toddler/ or (infan* or preschool* or pre-school* or toddler* or nursery or nurseries or kindergarten* or "early years" or "early years of life" or "early life" or "first year of life" or "first years of life" or preconception or periconception or pre-conception or peri-conception or prepregnancy or pre-pregnancy or prenatal or antenata…	3,225,160
13	11 and 12	22.325
14	(Clinical trial/ or Randomized controlled trial/ or Randomization/ or Single blind procedure/ or Double blind procedure/ or Crossover procedure/ or Randomi?ed controlled trial$.tw. or Rct.tw. or Random allocation.tw. or Randomly allocated.tw. or Allocated randomly.tw. or (allocated adj2 random).tw. or Single blind$.tw. or Double blind$.tw. or ((treble or triple) adj blind$).tw. or Prospective stu…	2,343,272
15	13 and 14	4.387
16	(afghan or afghans or afghani or albanian? algerian? or american samoan? or angolan? or antiguan? or barbudan? or argentine? or argentinian? or argentinean? or armenian? or aruban? or azerbaijani? or bahraini? or bangladeshi? or bangalees or bajan? or belarusian? or byelorussian? or belizean? or beninese? or bhutanese or bolivian? or bosnian? or botswana or batswana or brazilian? or brasilian? or…	1,227,257
17	15 not 16	3.928
18	limit 17 to yr="2020 -Current"	934

## Sheet: CINAHL
Database: CINAHL (EBSCOhost)
Search Strategy:	Date	24/03/2020
#	Query	Results
S18	S16 AND S17	1794
S17	(TI (randomized) OR AB (randomized) OR (MH "Clinical Trials+") OR (MH "Clinical Trial Registry") OR TI (randomly) OR AB (randomly) OR TI (trial)) NOT (MH "Animals+" NOT MH "Human")	465198
S16	S12 AND S15	8627
S15	S13 OR S14	548480
S14	TI (infan* OR preschool* OR "pre-school*" OR toddler* OR nursery OR nurseries OR kindergarten* OR "early years" OR "early years of life" OR "early life" OR "first year of life" OR "first years of life" OR preconception or periconception or "pre-conception" or "peri-conception" or prepregnancy or "pre-pregnancy" OR prenatal OR antenatal OR antepartum OR pregnancy OR pregnant OR postnatal OR postpa…	293805
S13	(MH "Infant") OR (MH "Infant, Newborn") OR (MH "Child, Preschool")	363872
S12	S7 OR S11	45898
S11	S8 OR S9 OR S10	22394
S10	TI ("diet counsel*" OR "dietary counsel*" OR "diet advice*" OR "dietary advice*" or "diet education" OR "dietary education*" OR "diet promotion*" OR "dietary promotion*" OR "diet intervention*" OR "dietary intervention*" OR "diet program*" OR "dietary program*" OR "diet initiative*" OR "dietary initiative*") OR AB ("diet counsel*" OR "dietary counsel*" OR "diet advice*" OR "dietary advice*" or "d…	5567
S9	TI ("nutrition counsel*" OR "nutritional counsel*" OR "nutrition advice*" OR "nutritional advice*" or "nutrition education*" OR "nutritional education*" OR "nutrition promotion*" OR "nutritional promotion*" OR "nutrition intervention*" OR "nutritional intervention*" OR "nutrition program*" OR "nutritional program*" OR "nutrition initiative*" OR "nutritional initiative*" OR "nutrition information"…	11225
S8	(MH "Nutrition Education")	9178
S7	S3 AND S6	32439
S6	S4 OR S5	372103
S5	TI (diet OR diets OR dietary OR nutrition* OR food* OR feeding OR meal* OR breakfast* OR lunch* OR dinner* OR snack* OR vegetable* OR fruit)	155024
S4	(MH "Infant Nutritional Physiology+") OR (MH "Diet+") OR (MH "Eating Behavior+") OR (MH "Food Preferences") OR (MH "Food and Beverages+") OR (MH "Public Health Nutrition")	310251
S3	S1 OR S2	456031
S2	TI (intervention* OR program* OR counsel* OR advice OR initiative* OR education* OR promotion*) OR TI ("early intervention" or "early education") OR AB ("early intervention" or "early education")	357772
S1	(MH "Health Education") OR (MH "Society for Public Health Education") OR (MH "Community Health Services") OR (MH "Royal Society for the Promotion of Health") OR (MH "Health Promotion (Saba CCC)") OR (MH "Health Promotion") OR (MH "Health Promoting Behavior (Iowa NOC)") OR (MH "Program Evaluation/")	147058

## Sheet: CINAHL-2022
Database: CINAHL (EBSCOhost)
Search Strategy:	Date	21/11/2022
#	Query	Results
S18	(S16 AND S17)	Limiters - Published Date: 20200301-20221131 Expanders - Apply equivalent subjects Search modes - Boolean/Phrase	Interface - EBSCOhost Research Databases Search Screen - Advanced Search Database - CINAHL Plus with Full Text;American Bibliography of Slavic, East European, and Eurasian Studies;Atla Religion Database with AtlaSerials;Bibliography of Indigenous Peoples in North America;Business Source Complete;Canadian Reference Centre;Communication & Mass Media Complete;ERIC;Film & Television Literature Index;…	406
S17	(TI (randomized) OR AB (randomized) OR (MH "Clinical Trials+") OR (MH "Clinical Trial Registry") OR TI (randomly) OR AB (randomly) OR TI (trial)) NOT (MH "Animals+" NOT MH "Human")	Expanders - Apply equivalent subjects Search modes - Boolean/Phrase	Interface - EBSCOhost Research Databases Search Screen - Advanced Search Database - CINAHL Plus with Full Text;American Bibliography of Slavic, East European, and Eurasian Studies;Atla Religion Database with AtlaSerials;Bibliography of Indigenous Peoples in North America;Business Source Complete;Canadian Reference Centre;Communication & Mass Media Complete;ERIC;Film & Television Literature Index;…	927868
S16	(S12 AND S15)	Expanders - Apply equivalent subjects Search modes - Boolean/Phrase	Interface - EBSCOhost Research Databases Search Screen - Advanced Search Database - CINAHL Plus with Full Text;American Bibliography of Slavic, East European, and Eurasian Studies;Atla Religion Database with AtlaSerials;Bibliography of Indigenous Peoples in North America;Business Source Complete;Canadian Reference Centre;Communication & Mass Media Complete;ERIC;Film & Television Literature Index;…	12287
S15	(S13 OR S14)	Expanders - Apply equivalent subjects Search modes - Boolean/Phrase	Interface - EBSCOhost Research Databases Search Screen - Advanced Search Database - CINAHL Plus with Full Text;American Bibliography of Slavic, East European, and Eurasian Studies;Atla Religion Database with AtlaSerials;Bibliography of Indigenous Peoples in North America;Business Source Complete;Canadian Reference Centre;Communication & Mass Media Complete;ERIC;Film & Television Literature Index;…	1106410
S14	TI (infan* OR preschool* OR "pre-school*" OR toddler* OR nursery OR nurseries OR kindergarten* OR "early years" OR "early years of life" OR "early life" OR "first year of life" OR "first years of life" OR preconception or periconception or "pre-conception" or "peri-conception" or prepregnancy or "pre-pregnancy" OR prenatal OR antenatal OR antepartum OR pregnancy OR pregnant OR postnatal OR postpa…	Expanders - Apply equivalent subjects Search modes - Boolean/Phrase	Interface - EBSCOhost Research Databases Search Screen - Advanced Search Database - CINAHL Plus with Full Text;American Bibliography of Slavic, East European, and Eurasian Studies;Atla Religion Database with AtlaSerials;Bibliography of Indigenous Peoples in North America;Business Source Complete;Canadian Reference Centre;Communication & Mass Media Complete;ERIC;Film & Television Literature Index;…	828109
S13	(MH "Infant") OR (MH "Infant, Newborn") OR (MH "Child, Preschool")	Expanders - Apply equivalent subjects Search modes - Boolean/Phrase	Interface - EBSCOhost Research Databases Search Screen - Advanced Search Database - CINAHL Plus with Full Text;American Bibliography of Slavic, East European, and Eurasian Studies;Atla Religion Database with AtlaSerials;Bibliography of Indigenous Peoples in North America;Business Source Complete;Canadian Reference Centre;Communication & Mass Media Complete;ERIC;Film & Television Literature Index;…	417661
S12	(S7 OR S11)	Expanders - Apply equivalent subjects Search modes - Boolean/Phrase	Interface - EBSCOhost Research Databases Search Screen - Advanced Search Database - CINAHL Plus with Full Text;American Bibliography of Slavic, East European, and Eurasian Studies;Atla Religion Database with AtlaSerials;Bibliography of Indigenous Peoples in North America;Business Source Complete;Canadian Reference Centre;Communication & Mass Media Complete;ERIC;Film & Television Literature Index;…	83172
S11	(S8 OR S9 OR S10)	Expanders - Apply equivalent subjects Search modes - Boolean/Phrase	Interface - EBSCOhost Research Databases Search Screen - Advanced Search Database - CINAHL Plus with Full Text;American Bibliography of Slavic, East European, and Eurasian Studies;Atla Religion Database with AtlaSerials;Bibliography of Indigenous Peoples in North America;Business Source Complete;Canadian Reference Centre;Communication & Mass Media Complete;ERIC;Film & Television Literature Index;…	43680
S10	TI ("diet counsel*" OR "dietary counsel*" OR "diet advice*" OR "dietary advice*" or "diet education" OR "dietary education*" OR "diet promotion*" OR "dietary promotion*" OR "diet intervention*" OR "dietary intervention*" OR "diet program*" OR "dietary program*" OR "diet initiative*" OR "dietary initiative*") OR AB ("diet counsel*" OR "dietary counsel*" OR "diet advice*" OR "dietary advice*" or "d…	Expanders - Apply equivalent subjects Search modes - Boolean/Phrase	Interface - EBSCOhost Research Databases Search Screen - Advanced Search Database - CINAHL Plus with Full Text;American Bibliography of Slavic, East European, and Eurasian Studies;Atla Religion Database with AtlaSerials;Bibliography of Indigenous Peoples in North America;Business Source Complete;Canadian Reference Centre;Communication & Mass Media Complete;ERIC;Film & Television Literature Index;…	10183
S9	TI ("nutrition counsel*" OR "nutritional counsel*" OR "nutrition advice*" OR "nutritional advice*" or "nutrition education*" OR "nutritional education*" OR "nutrition promotion*" OR "nutritional promotion*" OR "nutrition intervention*" OR "nutritional intervention*" OR "nutrition program*" OR "nutritional program*" OR "nutrition initiative*" OR "nutritional initiative*" OR "nutrition information"…	Expanders - Apply equivalent subjects Search modes - Boolean/Phrase	Interface - EBSCOhost Research Databases Search Screen - Advanced Search Database - CINAHL Plus with Full Text;American Bibliography of Slavic, East European, and Eurasian Studies;Atla Religion Database with AtlaSerials;Bibliography of Indigenous Peoples in North America;Business Source Complete;Canadian Reference Centre;Communication & Mass Media Complete;ERIC;Film & Television Literature Index;…	27293
S8	(MH "Nutrition Education")	Expanders - Apply equivalent subjects Search modes - Boolean/Phrase	Interface - EBSCOhost Research Databases Search Screen - Advanced Search Database - CINAHL Plus with Full Text;American Bibliography of Slavic, East European, and Eurasian Studies;Atla Religion Database with AtlaSerials;Bibliography of Indigenous Peoples in North America;Business Source Complete;Canadian Reference Centre;Communication & Mass Media Complete;ERIC;Film & Television Literature Index;…	10892
S7	(S3 AND S6)	Expanders - Apply equivalent subjects Search modes - Boolean/Phrase	Interface - EBSCOhost Research Databases Search Screen - Advanced Search Database - CINAHL Plus with Full Text;American Bibliography of Slavic, East European, and Eurasian Studies;Atla Religion Database with AtlaSerials;Bibliography of Indigenous Peoples in North America;Business Source Complete;Canadian Reference Centre;Communication & Mass Media Complete;ERIC;Film & Television Literature Index;…	55286
S6	(S4 OR S5)	Expanders - Apply equivalent subjects Search modes - Boolean/Phrase	Interface - EBSCOhost Research Databases Search Screen - Advanced Search Database - CINAHL Plus with Full Text;American Bibliography of Slavic, East European, and Eurasian Studies;Atla Religion Database with AtlaSerials;Bibliography of Indigenous Peoples in North America;Business Source Complete;Canadian Reference Centre;Communication & Mass Media Complete;ERIC;Film & Television Literature Index;…	1133660
S5	TI (diet OR diets OR dietary OR nutrition* OR food* OR feeding OR meal* OR breakfast* OR lunch* OR dinner* OR snack* OR vegetable* OR fruit)	Expanders - Apply equivalent subjects Search modes - Boolean/Phrase	Interface - EBSCOhost Research Databases Search Screen - Advanced Search Database - CINAHL Plus with Full Text;American Bibliography of Slavic, East European, and Eurasian Studies;Atla Religion Database with AtlaSerials;Bibliography of Indigenous Peoples in North America;Business Source Complete;Canadian Reference Centre;Communication & Mass Media Complete;ERIC;Film & Television Literature Index;…	893196
S4	(MH "Infant Nutritional Physiology+") OR (MH "Diet+") OR (MH "Eating Behavior+") OR (MH "Food Preferences") OR (MH "Food and Beverages+") OR (MH "Public Health Nutrition")	Expanders - Apply equivalent subjects Search modes - Boolean/Phrase	Interface - EBSCOhost Research Databases Search Screen - Advanced Search Database - CINAHL Plus with Full Text;American Bibliography of Slavic, East European, and Eurasian Studies;Atla Religion Database with AtlaSerials;Bibliography of Indigenous Peoples in North America;Business Source Complete;Canadian Reference Centre;Communication & Mass Media Complete;ERIC;Film & Television Literature Index;…	348480
S3	(S1 OR S2)	Expanders - Apply equivalent subjects Search modes - Boolean/Phrase	Interface - EBSCOhost Research Databases Search Screen - Advanced Search Database - CINAHL Plus with Full Text;American Bibliography of Slavic, East European, and Eurasian Studies;Atla Religion Database with AtlaSerials;Bibliography of Indigenous Peoples in North America;Business Source Complete;Canadian Reference Centre;Communication & Mass Media Complete;ERIC;Film & Television Literature Index;…	2184025
S2	TI (intervention* OR program* OR counsel* OR advice OR initiative* OR education* OR promotion*) OR TI ("early intervention" or "early education") OR AB ("early intervention" or "early education")	Expanders - Apply equivalent subjects Search modes - Boolean/Phrase	Interface - EBSCOhost Research Databases Search Screen - Advanced Search Database - CINAHL Plus with Full Text;American Bibliography of Slavic, East European, and Eurasian Studies;Atla Religion Database with AtlaSerials;Bibliography of Indigenous Peoples in North America;Business Source Complete;Canadian Reference Centre;Communication & Mass Media Complete;ERIC;Film & Television Literature Index;…	2030333
S1	(MH "Health Education") OR (MH "Society for Public Health Education") OR (MH "Community Health Services") OR (MH "Royal Society for the Promotion of Health") OR (MH "Health Promotion (Saba CCC)") OR (MH "Health Promotion") OR (MH "Health Promoting Behavior (Iowa NOC)") OR (MH "Program Evaluation/")	Expanders - Apply equivalent subjects Search modes - Boolean/Phrase	Interface - EBSCOhost Research Databases Search Screen - Advanced Search Database - CINAHL Plus with Full Text;American Bibliography of Slavic, East European, and Eurasian Studies;Atla Religion Database with AtlaSerials;Bibliography of Indigenous Peoples in North America;Business Source Complete;Canadian Reference Centre;Communication & Mass Media Complete;ERIC;Film & Television Literature Index;…	220982

## Sheet: CENTRAL
Database(s): CENTRAL		Date Run:	24/03/2020 14:07:29
Search Name:	LifeCycle_CENTRAL
ID	Search	Hits
#1	MeSH descriptor: [Health Education] explode all trees	19071
#2	MeSH descriptor: [Community Health Services] explode all trees	13213
#3	MeSH descriptor: [Health Promotion] this term only	5516
#4	MeSH descriptor: [Program Evaluation] this term only	5899
#5	MeSH descriptor: [Counseling] this term only	4030
#6	(intervention* OR program* OR counsel* OR advice OR initiative* OR education* OR promotion*):ti OR (early intervention or early education):ti,ab	118226
#7	#1 OR #2 OR #3 OR #4 OR #6	131939
#8	MeSH descriptor: [Infant Nutritional Physiological Phenomena] explode all trees	2681
#9	MeSH descriptor: [Diet] this term only	6582
#10	MeSH descriptor: [Feeding Behavior] this term only	3092
#11	MeSH descriptor: [Food Preferences] explode all trees	822
#12	MeSH descriptor: [Diet, Healthy] explode all trees	357
#13	(diet OR diets OR dietary OR nutrition* OR food* OR meal* OR breakfast* OR lunch* OR dinner* OR snack* OR vegetable* OR fruit):ti	40902
#14	#8 #9 OR #10 OR #11 OR #12 #13	3980
#15	#7 AND #14	1613
#16	("nutrition counsel*" OR "nutritional counsel*" OR "nutrition advice*" OR "nutritional advice*" or "nutrition education*" OR "nutritional education*" OR "nutrition promotion*" OR "nutritional promotion*" OR "nutrition intervention*" OR "nutritional intervention*" OR "nutrition program*" OR "nutritional program*" OR "nutrition initiative*" OR "nutritional initiative*" OR "nutrition information"):t…	8477
#17	#15 or #16	9545
#18	MeSH descriptor: [Infant] this term only	433
#19	MeSH descriptor: [Child, Preschool] explode all trees	441
#20	(infan* OR preschool* OR pre-school* OR toddler* OR nursery OR nurseries OR kindergarten* OR "early years" OR "early years of life" OR "early life" OR "first year of life" OR "first years of life"):ti,ab OR (preconception or periconception or pre-conception or peri-conception or prepregnancy or pre-pregnancy):ti,ab OR (prenatal OR antenatal OR antepartum OR pregnancy OR pregnant):ti,ab OR (postna…	151137
#21	#18 OR #19 OR #20	149937
#22	#17 AND #21	2078
#23	(Africa or Asia or Caribbean or "West Indies" or "South America" or "Latin America" or "Central America"):ti,ab,kw OR (Afghanistan or Albania or Algeria or Angola or Antigua or Barbuda or Argentina or Armenia or Armenian or Aruba or Azerbaijan or Bahrain or Bangladesh or Barbados or Benin or Byelarus or Byelorussian or Belarus or Belorussian or Belorussia or Belize or Bhutan or Bolivia or Bosnia …	84833
#24	((developing or "less developed" or "lesser developed" or "under developed" or underdeveloped or "middle income" or "low income" or "lower income" or underserved or "under served" or deprived or poor*) NEAR/2 (countr* or nation* or population* or world)):ti,ab,kw	6986
#25	((developing or "less developed" or "lesser developed" or "under developed" or underdeveloped or "middle income" or "low income" or "lower income" or underserved or "under served" or deprived or poor*) NEAR/2 (economy or economies)):ti,ab,kw	19
#26	(low* NEAR/2 (gdp or gnp or "gross domestic" or "gross national")):ti,ab,kw	53
#27	((low NEAR/3 middle NEAR/3 countr*)):ti,ab,kw	1249
#28	(lmic or lmics or "third world" or "lami country" or "lami countries" or "transitional country" or "transitional countries"):ti,ab,kw	391
#29	#23 or #24 or #25 or #26 or #27 or #28	86653
#30	#22 NOT #29	1557
#31	#30 in Trials	1537

## Sheet: CENTRAL-2022
Search Name:
Date Run:	2022-11-12 20:14:59
Comment:
ID	Search	Hits
#1	MeSH descriptor: [Health Educators] explode all trees	28
#2	MeSH descriptor: [Community Health Services] explode all trees	15198
#3	MeSH descriptor: [Health Promotion] this term only	6342
#4	MeSH descriptor: [Program Evaluation] this term only	6409
#5	MeSH descriptor: [Counseling] this term only	4628
#6	(intervention* OR program* OR counsel* OR advice OR initiative* OR education* OR promotion*):ti OR (early intervention or early education):ti,ab	155316
#7	#1 OR #2 OR #3 OR #4 OR #6	166865
#8	MeSH descriptor: [Infant Nutritional Physiological Phenomena] explode all trees	3163
#9	MeSH descriptor: [Diet] this term only	7574
#10	MeSH descriptor: [Feeding Behavior] this term only	3547
#11	MeSH descriptor: [Food Preferences] explode all trees	1000
#12	MeSH descriptor: [Diet, Healthy] explode all trees	642
#13	(diet OR diets OR dietary OR nutrition* OR food* OR meal* OR breakfast* OR lunch* OR dinner* OR snack* OR vegetable* OR fruit):ti	51222
#14	#8 #9 OR #10 OR #11 OR #12 #13	4722
#15	#7 AND #14	1765
#16	("nutrition counsel*" OR "nutritional counsel*" OR "nutrition advice*" OR "nutritional advice*" or "nutrition education*" OR "nutritional education*" OR "nutrition promotion*" OR "nutritional promotion*" OR "nutrition intervention*" OR "nutritional intervention*" OR "nutrition program*" OR "nutritional program*" OR "nutrition initiative*" OR "nutritional initiative*" OR "nutrition information"):t…	10962
#17	#15 or #16	12245
#18	MeSH descriptor: [Infant] this term only	23834
#19	MeSH descriptor: [Child, Preschool] explode all trees	31618
#20	(infan* OR preschool* OR pre-school* OR toddler* OR nursery OR nurseries OR kindergarten* OR "early years" OR "early years of life" OR "early life" OR "first year of life" OR "first years of life"):ti,ab OR (preconception or periconception or pre-conception or peri-conception or prepregnancy or pre-pregnancy):ti,ab OR (prenatal OR antenatal OR antepartum OR pregnancy OR pregnant):ti,ab OR (postna…	185362
#21	#18 OR #19 OR #20	198743
#22	#17 AND #21	2720
#23	(afghan OR afghans OR afghani OR albanian OR albanians OR algerian OR algerians OR "american samoan" OR "american samoans" OR angolan OR angolans OR antiguan OR antiguans OR barbudan OR berbudans OR argentine OR argentines OR argentinian OR argentinians OR argentinean OR argentineans OR armenian OR armenians OR aruban OR arubans OR azerbaijani OR azerbaijanis OR bahraini OR bahrainis OR banglades…	74978
#24	#22 NOT #23	2454
#25	#24 in Trials with Publication Year from 2020 to 2022, with Cochrane Library publication date Between Mar 2020 and Nov 2022, in Trials	462

## Sheet: clinicaltrials.gov
Search Terms
intervention	nutrition
Filters
Study Type	Interventional Studies
Population	Child (birth–17) Adult (18–64)
	Accepts Healthy Volunteers
Search Run	2020-03-13
Hits	1418
filter_recruitement completed	853

[truncated: 7 more sheets: clinicaltrials.gov-2022, ISRCTN, ISRCTN-2022, 2022 LMIC filters =>, PubMed-LMIC, CENTRAL-LMIC, EMBASE-LMIC]
