# Supplementary material for: Nutrition interventions in the first 1000 days and long-term health outcomes: a systematic review
Source: Pediatr Res. 2025 Jul 18;98(6):2023–34. doi: 10.1038/s41390-025-04215-6 (PMC12811146; doi:10.1038/s41390-025-04215-6)
Supplement: Supplementary file 4 — Supplement III [file 41390_2025_4215_MOESM4_ESM.xlsx]

## Sheet: Supplement III
Supplement III: Certainty of evidence assessment by outcome type
Table a. Rating certainty of evidence for cardio-metabolic outcomes
Grade Domain	Judgement	Concerns about certainty domains
Methodological limitations of the studies	None of the three studies (Beinert et al 2017, STRIP study, Wozniack et al 2022a) was considered low risk across all 6 domains measured, excluding blinding of personnel and participants which was deemed not applicable for the intervention type. Wozniak et al 2022a was considered to have some concerns for scoring “unclear, but probably low risk” in four domains (allocation concealment, blinding of…	Not Serious, borderline
Indirectness	The patients, intervention and comparators in the studies all provide direct evidence to the clinical question. All interventions included a nutrition education component with a control group receiving standard care. The type of outcome assessed differed (falling into five different categories: metabolic syndrome, blood pressure, lipid profile, biochemical profile, cardiovascular measures). Diffe…	Not Serious
Imprecision	The total number of patients included in all the trials was ∼1375. The STRIP study was the largest, however it also reported the greatest reductions (attrition ~60% at 26 years) with the longest follow-up. The study was potentially underpowered to detect longer-term effect, resulting in ‘non-significant results’ for continuous measures. Wozniak et al 2022a had a smaller sample size of ~200 partic…	Serious
Inconsistency	The direction and magnitude of effect varied across the different trials. Overall, the results showed either small reduction in cardio-metabolic risk measures or no change. All three studies (Beinert et al 2017, STRIP study, Wozniak et al 2022a) found no effect on LDL levels at their latest follow-up age points (1 year, 2 years, and 26 years). However, between 9 and 19 years of age, the STRIP stu…	Not Serious, borderline
Publication Bias	Two of the three studies were retroactively registered (Beinert et al 2017, the STRIP study), no information was given on the registration of Wozniak et al 2022a. However, we did not strongly suspect publication bias as positive, negative, and null effect results were published, and the search for studies was comprehensive.	Not Suspected
Table b. Rating certainty of evidence for mental health outcomes
Grade Domain	Judgement	Concerns about certainty domains
Methodological limitations of the studies	Three (Fangupo et al 2015, O’Sullivan et al 2017, STRIP study) of the four studies reporting mental health outcomes were considered to have high risk of bias due to incomplete outcome data. One study (Wen et al 2015) was at low risk of bias. The STRIP study had high attrition rates of ~60-70% at follow-up by age of 26 years. O’Sullivan et al 2017 reported attrition rates of ~36% at 3 years of age…	Not Serious, borderline
Indirectness	The patients, intervention and comparators in the studies all provide direct evidence to the clinical question. All interventions included a nutrition education component with a control group receiving standard care. The type of outcome assessed differed (falling into five different categories: cognitive development, self-regulation abilities, quality of life, psychological wellbeing, school perf…	Not Serious
Imprecision	The total number of patients included in all the trials was ∼2764. Although sample sizes were not extremely small (range of ~150-600 participants), mental health outcomes were not listed as primary outcomes and power calculations were not reported. We judged the evidence to have serious imprecision.	Serious
Inconsistency	The direction and magnitude of effect across all trials consistently showed no change. Both the STRIP study and O’Sullivan et al 2017 found no effect on intervention in cognitive development at 5 years and 26 years of age (STRIP study) nor at 3 years of age (O’Sullivan et al 2017) after adjusting for diet. We judged the evidence to have not serious inconsistency.	Not Serious
Publication Bias	Two out of the four studies (Wen et al 2015, Fangupo et al 2015) were prospectively registered, while the remaining two studies (the STRIP study and O’Sullivan et al 2017) were retroactively registered. We did not strongly suspect publication bias as null effect results were published in all studies, and the search for studies was comprehensive.	Not Suspected
Table c. Rating certainty of evidence for Dietary Beahviour outcomes
Grade Domain	Judgement	Concerns about certainty domains
Methodological limitations of the studies	One out of the 20 studies (Wen et al 2015) were considered low risk of bias (excluding blinding of personnel and participants which was deemed not applicable for the intervention type). Three studies were considered to have some concerns due to unclear reporting on blinding of outcome assessment and some concerns for attrition bias (Van Vliet et al 2022, De Franchis et al 2022, Wozniak et al 2022…	Not Serious, borderline
Indirectness	The patients, intervention and comparators in the studies all provide direct evidence to the clinical question. All interventions included a nutrition education component with a control group receiving standard care. The type of outcome assessed differed across studies and used different scales in different trials. We categorized outcomes into seven types: food intake, nutrient intake, dietary pa…	Not Serious
Imprecision	The total number of patients included in all the trials was ∼10,753. All studies reported high attrition rates (>20%) except for five studies (De Franchis et al 2022, Ruggiero et al 2021, Wen et al 2015, Verbestel et al, Van Vliet et al 2022). Eleven of the studies had less than 400 participants (Beinert et al 2017, Daniels et al 2018, De Franchis et al 2022, Hoppu et al 2013, O’Sullivan et al 20…	Not Serious, borderline
Inconsistency	The direction and magnitude of effect varied across the different trials. Overall, the results showed either small positive changes in dietary behaviour or no change. Four studies showed some conflicting results favouring control group. Ten out of the 14 studies reporting food intake showed no intervention effect at their latest follow-up age (Beinert et al 2017, Fangupo et al 2015, Helle et al 2…	Not Serious, borderline
Publication Bias	Nine studies were prospectively registered, eight studies were retroactively registered, and three studies did not appear to have trial registry or did not report it. We did not strongly suspect publication bias as positive, negative, and null effect results were published, and the search for studies was comprehensive.	Not Suspected
References:
1. Beinert C, Hernes S, Haugen M, Overby NC (2017) No long-term effect of a 2-days intervention on how to prepare homemade food, on toddlers' skepticism for new food and intake of fruits and vegetables and sweet beverages: a randomized, controlled trial. BMC Res Notes 10 (1):607. doi:10.1186/s13104-017-2931-z
2. Campbell KJ, Lioret S, McNaughton SA, Crawford DA, Salmon J, Ball K, McCallum Z, Gerner BE, Spence AC, Cameron AJ, Hnatluk JA, Ukoumunne OC, Gold L, Abbott G, Hesketh KD (2013) A Parent-Focused Intervention to Reduce Infant Obesity Risk Behaviors: A Randomized Trial. Pediatrics 131 (4):652-660. doi:10.1542/peds.2012-2576
3. Childs F, Aukett A, Darbyshire P, Ilett S, Livera LN, Childs F, Aukett A, Darbyshire P, Ilett S, Livera LN (1997) Dietary education and iron deficiency anaemia in the inner city. Archives of Disease in Childhood 76 (2):144-147
4. Daniels LA, Mallan KM, Battistutta D, Nicholson JM, Meedeniya JE, Bayer JK, Magarey A (2014) Child eating behavior outcomes of an early feeding intervention to reduce risk indicators for child obesity: the NOURISH RCT. Obesity (Silver Spring) 22 (5):E104-111. doi:10.1002/oby.20693
5. Daniels L, Taylor RW, Williams SM, Gibson RS, Fleming EA, Wheeler BJ, Taylor BJ, Haszard JJ, Heath AM (2018) Impact of a modified version of baby-led weaning on iron intake and status: a randomised controlled trial. BMJ open 8 (6):e019036. doi:10.1136/bmjopen-2017-019036
6. Döring N, Ghaderi A, Bohman B, Heitmann BL, Larsson C, Berglind D, Hansson L, Sundblom E, Magnusson M, Blennow M, Tynelius P, Forsberg L, Rasmussen F (2016) Motivational Interviewing to Prevent Childhood Obesity: A Cluster RCT. Pediatrics 137 (5). doi:10.1542/peds.2015-3104
7. Fangupo LJ, Heath ALM, Williams SM, Somerville MR, Lawrence JA, Gray AR, Taylor BJ, Mills VC, Watson EO, Galland BC, Sayers RM, Hanna MB, Taylor RW (2015) Impact of an early-life intervention on the nutrition behaviors of 2-y-old children: A randomized controlled trial1,2. American Journal of Clinical Nutrition 102 (3):704-712. doi:http://dx.doi.org/10.3945/ajcn.115.111823
8. Helle C, Hillesund ER, Wills AK, Overby NC (2019) Examining the effects of an eHealth intervention from infant age 6 to 12 months on child eating behaviors and maternal feeding practices one year after cessation: The Norwegian randomized controlled trial Early Food for Future Health. PLoS One 14 (8):e0220437. doi:10.1371/journal.pone.0220437
9. Hesketh KD, Campbell K, Salmon J, McNaughton SA, McCallum Z, Cameron A, Ball K, Gold L, Andrianopoulos N, Crawford D (2013) The Melbourne Infant Feeding, Activity and Nutrition Trial (InFANT) Program follow-up. Contemp Clin Trials 34 (1):145-151. doi:10.1016/j.cct.2012.10.008
10. Hoppu U, Isolauri E, Koskinen P, Laitinen K (2013) Diet and blood lipids in 1-4 year-old children. Nutr Metab Cardiovasc Dis 23 (10):980-986. doi:10.1016/j.numecd.2012.10.007
11. Magarey A, Mauch C, Mallan K, Perry R, Elovaris R, Meedeniya J, Byrne R, Daniels L (2016) Child dietary and eating behavior outcomes up to 3.5 years after an early feeding intervention: The NOURISH RCT. Obesity (Silver Spring) 24 (7):1537-1545. doi:10.1002/oby.21498
12. Niinikoski H, Viikari J, Ronnemaa T, Lapinleimu H, Jokinen E, Salo P, Seppanen R, Leino A, Tuominen J, Valimaki I, Simell O (1996) Prospective randomized trial of low-saturated-fat, low-cholesterol diet during the first 3 years of life. The STRIP baby project. Circulation 94 (6):1386-1393. doi:10.1161/01.cir.94.6.1386
13. Lagström H, Jokinen E, Seppanen R, Ronnemaa T, Viikari J, Valimaki I, Venetoklis J, Myyrinmaa A, Niinikoski H, Lapinleimu H, Simell O (1997) Nutrient intakes by young children in a prospective randomized trial of a low-saturated fat, low-cholesterol diet: The STRIP baby project. Archives of Pediatrics and Adolescent Medicine 151 (2):181-188. doi:http://dx.doi.org/10.1001/archpedi.1997.0217039…
14. Niinikoski H, Lapinleimu H, Viikari J, Ronnemaa T, Jokinen E, Seppanen R, Terho P, Tuominen J, Valimaki I, Simell O (1997) Growth until 3 years of age in a prospective, randomized trial of a diet with reduced saturated fat and cholesterol. Pediatrics 99 (5):687-694. doi:10.1542/peds.99.5.687
15. Niinikoski H, Lagstrom H, Jokinen E, Siltala M, Ronnemaa T, Viikari J, Raitakari OT, Jula A, Marniemi J, Nanto-Salonen K, Simell O (2007) Impact of repeated dietary counseling between infancy and 14 years of age on dietary intakes and serum lipids and lipoproteins: the STRIP study. Circulation 116 (9):1032-1040. doi:10.1161/circulationaha.107.699447
16. Lagström H, Seppanen R, Jokinen E, Niinikoski H, Ronnemaa T, Viikari J, Simell O (1999) Influence of dietary fat on the nutrient intake and growth of children from 1 to 5 y of age: the Special Turku Coronary Risk Factor Intervention Project. Am J Clin Nutr 69 (3):516-523. doi:10.1093/ajcn/69.3.516
17. Kaitosaari T, Ronnemaa T, Raitakari O, Talvia S, Kallio K, Volanen I, Leino A, Jokinen E, Valimaki I, Viikari J, Simell O (2003) Effect of 7-year infancy-onset dietary intervention on serum lipoproteins and lipoprotein subclasses in healthy children in the prospective, randomized Special Turku Coronary Risk Factor Intervention Project for Children (STRIP) study. Circulation 108 (6):672-677. d…
18. Kaitosaari T, Rönnemaa T, Viikari J, Raitakari O, Arffman M, Marniemi J, Kallio K, Pahkala K, Jokinen E, Simell O, Kaitosaari T, Rönnemaa T, Viikari J, Raitakari O, Arffman M, Marniemi J, Kallio K, Pahkala K, Jokinen E, Simell O (2006) Low-saturated fat dietary counseling starting in infancy improves insulin sensitivity in 9-year-old healthy children: the Special Turku Coronary Risk Factor In…
19. Heino T, Kallio K, Jokinen E, Lagstrom H, Seppanen R, Valimaki I, Viikari J, Ronnemaa T, Simell O (2000) Sodium intake of 1 to 5-year-old children: The STRIP project. Acta Paediatrica, International Journal of Paediatrics 89 (4):406-410
20. Kaseva K, Pulkki-Raback L, Elovainio M, Pahkala K, Keltikangas-Jarvinen L, Hintsanen M, Hakulinen C, Lagstrom H, Jula A, Niinikoski H, Ronnemaa T, Viikari J, Simell O, Raitakari O (2015) Psychological wellbeing in 20-year-old adults receiving repeated lifestyle counselling since infancy. Acta Paediatr 104 (8):815-822. doi:10.1111/apa.13036
21. Lapinleimu J, Raitakari OT, Lapinleimu H, Pahkala K, Ronnemaa T, Simell OG, Viikari JS (2015) High lipoprotein(a) concentrations are associated with impaired endothelial function in children. J Pediatr 166 (4):947-952.e941. doi:10.1016/j.jpeds.2014.12.051
22. Lehtovirta M, Pahkala K, Niinikoski H, Kangas AJ, Soininen P, Lagstrom H, Viikari JSA, Ronnemaa T, Jula A, Ala-Korpela M, Wurtz P, Raitakari OT (2018) Effect of Dietary Counseling on a Comprehensive Metabolic Profile from Childhood to Adulthood. J Pediatr 195:190-198.e193. doi:10.1016/j.jpeds.2017.11.057
23. Matthews LA, Rovio SP, Jaakkola JM, Niinikoski H, Lagstrom H, Jula A, Viikari JSA, Ronnemaa T, Simell O, Raitakari OT, Pahkala K (2019) Longitudinal effect of 20-year infancy-onset dietary intervention on food consumption and nutrient intake: the randomized controlled STRIP study. Eur J Clin Nutr 73 (6):937-949. doi:10.1038/s41430-018-0350-4
24. Niinikoski H, Koskinen P, Punnonen K, Seppanen R, Viikari J, Ronnemaa T, Irjala K, Simell O (1997) Intake and indicators of iron and zinc status in children consuming diets low in saturated fat and cholesterol: the STRIP baby study. Special Turku Coronary Risk Factor Intervention Project for Babies. Am J Clin Nutr 66 (3):569-574. doi:10.1093/ajcn/66.3.569
25. Niinikoski H, Jula A, Viikari J, Ronnemaa T, Heino P, Lagstrom H, Jokinen E, Simell O (2009) Blood pressure is lower in children and adolescents with a low-saturated-fat diet since infancy: the special turku coronary risk factor intervention project. Hypertension 53 (6):918-924. doi:10.1161/hypertensionaha.109.130146
26. Niinikoski H, Pahkala K, Ala-Korpela M, Viikari J, Ronnemaa T, Lagstrom H, Jokinen E, Jula A, Savolainen MJ, Simell O, Raitakari OT (2012) Effect of repeated dietary counseling on serum lipoproteins from infancy to adulthood. Pediatrics 129 (3):e704-713. doi:10.1542/peds.2011-1503
27. Niinikoski H, Pahkala K, Viikari J, Ronnemaa T, Jula A, Lagstrom H, Simell O, Raitakari OT (2014) The STRIP Study: Long-Term Impact of a Low Saturated Fat/Low Cholesterol Diet. Current Cardiovascular Risk Reports 8 (11):1-7. doi:http://dx.doi.org/10.1007/s12170-014-0410-9
28. Nupponen M, Pahkala K, Juonala M, Magnussen CG, Niinikoski H, Ronnemaa T, Viikari JS, Saarinen M, Lagstrom H, Jula A, Simell O, Raitakari OT (2015) Metabolic syndrome from adolescence to early adulthood: effect of infancy-onset dietary counseling of low saturated fat: the Special Turku Coronary Risk Factor Intervention Project (STRIP). Circulation 131 (7):605-613. doi:10.1161/circulationaha.1…
29. Nuotio J, Rovio S, Simell O, Laitinen TT, Pahkala K, Magnussen CG, Raitakari OT, Juonala M, Viikari JSA, Rönnemaa T, Niinikoski H, Jokinen E, Lagström H, Jula A (2018) Success in Achieving the Targets of the 20-Year Infancy-Onset Dietary Intervention: Association With Insulin Sensitivity and Serum Lipids. Diabetes Care 41 (10):2236-2244. doi:10.2337/dc18-0869
30. Pahkala K, Hietalampi H, Laitinen TT, Viikari JSA, Ronnemaa T, Niinikoski H, Lagstrom H, Talvia S, Jula A, Heinonen OJ, Juonala M, Simell O, Raitakari OT (2013) Ideal cardiovascular health in adolescence effect of lifestyle intervention and association with vascular intima-media thickness and elasticity (the special turku coronary risk factor intervention project for children [STRIP] Study). …
31. Raitakari OT, Ronnemaa T, Jarvisalo MJ, Kaitosaari T, Volanen I, Kallio K, Lagstrom H, Jokinen E, Niinikoski H, Viikari JS, Simell O (2005) Endothelial function in healthy 11-year-old children after dietary intervention with onset in infancy: the Special Turku Coronary Risk Factor Intervention Project for children (STRIP). Circulation 112 (24):3786-3794. doi:10.1161/circulationaha.105.583195
32. Räsänen M, Niinikoski H, Keskinen S, Tuominen J, Simell O, Viikari J, Ronnemaa T (2001) Nutrition knowledge and food intake of seven-year-old children in an atherosclerosis prevention project with onset in infancy: the impact of child-targeted nutrition counselling given to the parents. Eur J Clin Nutr 55 (4):260-267. doi:10.1038/sj.ejcn.1601153
33. Räsänen M, Lehtinen JC, Niinikoski H, Keskinen S, Ruottinen S, Salminen M, Ronnemaa T, Viikari J, Simell O (2002) Dietary patterns and nutrient intakes of 7-year-old children taking part in an atherosclerosis prevention project in Finland. J Am Diet Assoc 102 (4):518-524. doi:10.1016/s0002-8223(02)90118-5
34. Räsänen M, Keskinen S, Niinikoski H, Heino T, Simell O, Ronnemaa T, Helenius H, Viikari J (2004) Impact of nutrition counselling on nutrition knowledge and nutrient intake of 7- to 9-y-old children in an atherosclerosis prevention project. European journal of clinical nutrition 58 (1):162‐172. doi:10.1038/sj.ejcn.1601763
35. Rask-Nissilä L, Jokinen E, Terho P, Tammi A, Lapinleimu H, Rönnemaa T, Viikari J, Seppänen R, Korhonen T, Touminen J, Välimäki I, Simell O, Rask-Nissilä L, Jokinen E, Terho P, Tammi A, Lapinleimu H, Rönnemaa T, Viikari J, Seppänen R (2000) Neurological development of 5-year-old children receiving a low-saturated fat, low-cholesterol diet since infancy: A randomized controlled trial. JAMA: Jou…
36. Rask-Nissilä L, Jokinen E, Ronnemaa T, Viikari J, Tammi A, Niinikoski H, Seppanen R, Tuominen J, Simell O (2000) Prospective, randomized, infancy-onset trial of the effects of a low-saturated-fat, low-cholesterol diet on serum lipids and lipoproteins before school age: The Special Turku Coronary Risk Factor Intervention Project (STRIP). Circulation 102 (13):1477-1483. doi:10.1161/01.cir.102.1…
37. Rask-Nissilä L, Jokinen E, Viikari J, Tammi A, Ronnemaa T, Marniemi J, Salo P, Routi T, Helenius H, Valimaki I, Simell O (2002) Impact of dietary intervention, sex, and apolipoprotein E phenotype on tracking of serum lipids and apolipoproteins in 1- to 5-year-old children: the Special Turku Coronary Risk Factor Intervention Project (STRIP). Arterioscler Thromb Vasc Biol 22 (3):492-498. doi:10…
38. Routi T, Ronnemaa T, Salo P, Seppanen R, Marniemi J, Viikari J, Ehnholm C, Simell O (1996) Effects of prospective, randomized cholesterol-lowering dietary intervention and apolipoprotein E phenotype on serum lipoprotein(a) concentrations of infants aged 7-24 mo. Am J Clin Nutr 63 (3):386-391. doi:10.1093/ajcn/63.3.386
39. Ruottinen S, Lagstrom HK, Niinikoski H, Ronnemaa T, Saarinen M, Pahkala KA, Hakanen M, Viikari JSA, Simell O (2010) Dietary fiber does not displace energy but is associated with decreased serum cholesterol concentrations in healthy children. American Journal of Clinical Nutrition 91 (3):651-661. doi:http://dx.doi.org/10.3945/ajcn.2009.28461
40. Salo P, Viikari J, Rask-Nissila L, Hamalainen M, Ronnemaa T, Seppanen R, Simell O (1999) Effect of low-saturated fat, low-cholesterol dietary intervention on fatty acid compositions in serum lipid fractions in 5-year-old children. The STRIP project. Eur J Clin Nutr 53 (12):927-932. doi:10.1038/sj.ejcn.1600872
41. Salo P, Viikari J, Hamalainen M, Lapinleimu H, Routi T, Niinikoski H, Rask-Nissila L, Tammi A, Ronnemaa T, Seppanen R, Jokinen E, Valimaki I, Simell O (2000) Fatty acid composition of serum cholesterol esters as a reflector of low-saturated-fat, low-cholesterol diet in young children: the STRIP project. The Special Turku coronary Risk factor Intervention Project. Acta Paediatr 89 (4):399-405.…
42. Simell O, Niinikoski H, Viikari J, Rask-Nissila L, Tammi A, Ronnemaa T (1999) Cardiovascular disease risk factors in young children in the STRIP baby project. Special Turku coronary Risk factor Intervention Project for children. Ann Med 31 Suppl 1:55-61
43. Simell O, Niinikoski H, Ronnemaa T, Lapinleimu H, Routi T, Lagstrom H, Salo P, Jokinen E, Viikari J (2000) Special Turku Coronary Risk Factor Intervention Project for Babies (STRIP). Am J Clin Nutr 72 (5 Suppl):1316s-1331s. doi:10.1093/ajcn/72.5.1316s
44. Talvia S, Lagstrom H, Rasanen M, Salminen M, Rasanen L, Salo P, Viikari J, Ronnemaa T, Jokinen E, Vahlberg T, Simell O (2004) A randomized intervention since infancy to reduce intake of saturated fat: calorie (energy) and nutrient intakes up to the age of 10 years in the Special Turku Coronary Risk Factor Intervention Project. Arch Pediatr Adolesc Med 158 (1):41-47. doi:10.1001/archpedi.158.1…
45. Talvia S, Rasanen L, Lagstrom H, Pahkala K, Viikari J, Ronnemaa T, Arffman M, Simell O (2006) Longitudinal trends in consumption of vegetables and fruit in Finnish children in an atherosclerosis prevention study (STRIP). Eur J Clin Nutr 60 (2):172-180. doi:10.1038/sj.ejcn.1602283
46. Oranta O, Pahkala K, Ruottinen S, Niinikoski H, Lagström H, Viikari JSA, Jula A, Loo B-M, Simell O, Rönnemaa T, Raitakari OT (2013) Infancy-onset dietary counseling of low-saturated-fat diet improves insulin sensitivity in healthy adolescents 15-20 years of age: the Special Turku Coronary Risk Factor Intervention Project (STRIP) study. Diabetes Care 36 (10):2952-2959. doi:10.2337/dc13-0361
47. Laitinen TT, Nuotio J, Rovio SP, Niinikoski H, Juonala M, Magnussen CG, Jokinen E, Lagström H, Jula A, Viikari JSA, Rönnemaa T, Simell O, Raitakari OT, Pahkala K (2020) Dietary Fats and Atherosclerosis From Childhood to Adulthood. Pediatrics 145 (4). doi:10.1542/peds.2019-2786 Epub 2020 Mar 24.
48. Pahkala K, Laitinen TT, Niinikoski H, Kartiosuo N, Rovio SP, Lagström H, Loo BM, Salo P, Jokinen E, Magnussen CG, Juonala M, Simell O, Jula A, Rönnemaa T, Viikari J, Raitakari OT (2020) Effects of 20-year infancy-onset dietary counselling on cardiometabolic risk factors in the Special Turku Coronary Risk Factor Intervention Project (STRIP): 6-year post-intervention follow-up. Lancet Child Ado…
49. Rovio SP, Salo H, Niinikoski H, Lagström H, Salo P, Viikari JSA, Rönnemaa T, Jula A, Raitakari OT, Pahkala K (2022) Dietary Intervention in Infancy and Cognitive Function in Young Adulthood: The Special Turku Coronary Risk Factor Intervention Project. The Journal of Pediatrics 246:184-190.e181. doi:https://doi.org/10.1016/j.jpeds.2022.03.046
50. O’Sullivan A, Fitzpatrick N, Doyle O, O'Sullivan A (2017) Effects of early intervention on dietary intake and its mediating role on cognitive functioning: a randomised controlled trial. Public Health Nutrition 20 (1):154-164. doi:10.1017/S1368980016001877
51. Overby NC, Hernes S, Haugen M (2017) Effect of dietary interventions during weaning period on parental practice and lipoproteins and vitamin D status in two-year-old children. Food Nutr Res 61 (1):1350127. doi:10.1080/16546628.2017.1350127
52. Taylor RW, Gray AR, Heath ALM, Galland BC, Lawrence J, Sayers R, Healey D, Tannock GW, Meredith-Jones KA, Hanna M, Hatch B, Taylor BJ (2018) Sleep, nutrition, and physical activity interventions to prevent obesity in infancy: Follow-up of the Prevention of Overweight in Infancy (POI) randomized controlled trial at ages 3.5 and 5 y. American Journal of Clinical Nutrition 108 (2):228-236. doi:h…
53. Spence AC, McNaughton SA, Lioret S, Hesketh KD, Crawford DA, Campbell KJ (2013) A health promotion intervention can affect diet quality in early childhood. J Nutr 143 (10):1672-1678. doi:10.3945/jn.113.177931
54. Verbestel V, De Coen V, Van Winckel M, Huybrechts I, Maes L, De Bourdeaudhuij I (2014) Prevention of overweight in children younger than 2 years old: a pilot cluster-randomized controlled trial. Public Health Nutr 17 (6):1384-1392. doi:10.1017/s1368980013001353
55. Watt RG, Tull KI, Hardy R, Wiggins M, Kelly Y, Molloy B, Dowler E, Apps J, McGlone P (2009) Effectiveness of a social support intervention on infant feeding practices: randomised controlled trial. J Epidemiol Community Health 63 (2):156-162. doi:10.1136/jech.2008.077115
56. Wen LM, Baur LA, Simpson JM, Xu H, Hayes AJ, Hardy LL, Williams M, Rissel C (2015) Sustainability of Effects of an Early Childhood Obesity Prevention Trial Over Time: A Further 3-Year Follow-up of the Healthy Beginnings Trial. JAMA Pediatr 169 (6):543-551. doi:10.1001/jamapediatrics.2015.0258
57. Røed M, Medin AC, Vik FN, Hillesund ER, Van Lippevelde W, Campbell K, Øverby NC (2021) Effect of a Parent-Focused eHealth Intervention on Children's Fruit, Vegetable, and Discretionary Food Intake (Food4toddlers): Randomized Controlled Trial. J Med Internet Res 23 (2):e18311. doi:10.2196/18311
58. Wen LM, Xu H, Taki S, Buchanan L, Rissel C, Phongsavan P, Hayes AJ, Bedford K, Moreton R, Baur LA (2022) Effects of telephone support or short message service on body mass index, eating and screen time behaviours of children age 2 years: A 3-arm randomized controlled trial. Pediatr Obes 17 (5):e12875. doi:10.1111/ijpo.12875 Epub 2021 Nov 24.
59. Woźniak D, Podgórski T, Krzyżanowska-Jankowska P, Dobrzyńska M, Wichłacz-Trojanowska N, Przysławski J, Drzymała-Czyż S (2022) The Influence of Intensive Nutritional Education on the Iron Status in Infants. Nutrients 14 (12). doi:10.3390/nu14122453
60. Woźniak D, Podgórski T, Dobrzyńska M, Przysławski J, Drzymała S, Drzymała-Czyż S (2022) The Influence of Parents' Nutritional Education Program on Their Infants' Metabolic Health. Nutrients 14 (13). doi:10.3390/nu14132671
61. de Franchis R, Bozza L, Canale P, Chiacchio M, Cortese P, D'Avino A, De Giovanni M, Iacovo MD, D'Onofrio A, Federico A, Gasparini N, Iaccarino F, Romano G, Spadaro R, Tedesco M, Vitiello G, Antignani A, Auricchio S, Valentino V, De Filippis F, Ercolini D, Bruzzese D (2022) The Effect of Weaning with Adult Food Typical of the Mediterranean Diet on Taste Development and Eating Habits of Childre…
62. Ruggiero CF, Hohman EE, Birch LL, Paul IM, Savage JS (2021) INSIGHT responsive parenting intervention effects on child appetite and maternal feeding practices through age 3 years. Appetite 159:105060. doi:10.1016/j.appet.2020.105060. Epub 2020 Dec 1.
63. van Vliet MS, Schultink JM, Jager G, de Vries JHM, Mesman J, de Graaf C, Vereijken C, Weenen H, de Wild VWT, Martens VEG, Houniet H, van der Veek SMC (2022) The Baby's First Bites RCT: Evaluating a Vegetable-Exposure and a Sensitive-Feeding Intervention in Terms of Child Health Outcomes and Maternal Feeding Behavior During Toddlerhood. J Nutr 152 (2):386-398. doi:10.1093/jn/nxab387

## Sheet: Supplement IV
Supplement IV: Detailed description of interventions
Study ID/ Report ID / Trial registry	Design	Intervention components	Duration	Frequency	Setting	Delivery agents	Description	Theoretical basis	Control
Beinert et al. 2017 Overby et al. 2017 ISRCTN45864056	RCT	Multiple: nutrition education, meal planning (practical)	Two days	Two 4-hour sessions	Group sessions at kitchen laboratories of the University	Home-economics teacher, Master’s student in Public Health	· Theoretical nutritional information about infant’s first food + Practical cooking classes with 8-14 participants on how to prepare nutritious and varied dishes	Norwegian dietary recommendations for infants (Norwegian Directorate of Health, 2016)	Standard dietary information from midwives
							· Written pamphlets with recipes
Campbell et al. 2013 Hesketh et al. 2013 Spence et al. 2013 ISRCTN81847050	Cluster RCT	Lifestyle: nutrition education, physical activity, parenting education	15 months	Six 2-hour sessions	Group sessions at the first-time parents’ group meetings	Dietitian	· 6 sessions covered parent feeding styles, nutrition principles, sedentary behaviours, parental modelling of health behaviouts, and impact of eating, activity, and sedentary behaviours on health	Parenting support theory (Campbell et al, 2008)	Usual care
Childs et al. 1997 Registry N/A	RCT	Nutrition Education	18 months	Three contacts at 3, 6 and 9 months, self-learning	1-on-1 clinic visits	Health visitor	· Written learning material, audio tapes	Health education program in primary care to prevent iron deficiency	Usual care
Daniels et al. 2014 Magarey et al 2016 ACTRN12608000056392	RCT	Nutrition Education	18 months	2 modules of 6 biweekly, 1-1.5 hours interactive sessions	Group sessions of 10-15 mothers in child health clinics	Dietitian, Psychologist	· Developmentally appropriate content addressing repeated neutral exposure to unfamiliar foods with limiting exposure to unhealthy foods, responsive feeding, feeding is parenting and positive parenting	A social cognitive approach, and authoritative parenting and feeding practices	Usual care
							· Written information provided for each session
Daniels et al. 2018 ACTRN12612001133820	RCT	Multiple: nutrition education, meal planning, food samples	10 months	5 contacts with lactation consultant (LC), 3 contacts (5.5, 7, 9 mos) with research staff	1-on-1 in-person and telephone contacts	Lactation consultant,research Staff	· 5 contacts with LC from 3rd Trimester to 6 months to support EBF and delay intro of CF	Baby-led weaning; parents encouraged to offer child 3 types of finger foods at every meal: a ‘high-iron’ food, an energy-rich food (>1.5kcal/g, eg, avocado, cheese) and an easy-to-eat food such as fruit or vegetables	Usual care
							· Recipe books, list of age-appropriate foods
							· Research staff to give individualized advice on following resources and iron-fortified infant cereal (For Baby Rice Cereal; Heinz Watties, Australia)
De Franchis et al. 2022 NCT05297357	RCT	Multiple: nutrition education, meal planning	12 months	Not reported, counselling occurred at regular pediatrician visits	1-on-1 clinic visits	Pediatrician	· Children weaned using “Med Diet” Schema (MD Foundation2011) (Davis et al, 2015)	Med Diet’s role as an anti-inflammatory nutritional program that has been proposed as a food-based approach to prevent and treat chronic inflammatory diseases and beneficial effects on the gut microbiota (Mozak et al, 2020)	Usual care
								Role of the Med Diet in preventing chronic diseases in earlier timing of introduction for better development of a safe microbiota (Sprocket et al, 2018)
Döring et al. 2016 ISRCTN169919192016	Cluster RCT	Lifestyle: physical activity, food habits	39 months	9 sessions (1 group, 6 1-on-1, 2 phone calls)	Both group and 1-on-1 sessions	Nurses	· Parents in conjunction with nurses, formulated goals for changes in unhealthy behaviors and for maintenance of healthy physical activity and food habits.	Social Cognitive Theory and learning theory (Bandura et al, 1997) An efficient and brief method for preparing people for behavior change using a client-centered approach is motivational interviewing (Lundahl et al, 2013; Miller et al, 2013)	Usual care from Swedish child health services, which focus on physical development and immunizations
							· Nurses reinforced the parents’ motivation for and commitment to health promotion and behavior change
Fangupo et al. 2015 Taylor et al 2018 NCT00892983	RCT	Lifestyle: Nutrition education, breastfeeding, activity, sleep	18 months	8 sessions	Both group, and 1-on-1 home visits	Trained research staff (under supervision of nutritionists and pediatrician, midwives, early childhood exercise specialists	· 4 visits relevant to food intervention at 4, 7, 13, 18 mo of age	Targeting critical role of parents to establish healthy food preferences and eating patterns during infancy to continue into childhood and beyond (Taylor et al, 2011; Prevention of Pediatric Overweight and Obesity, 2003; Ministry of Health, 2013)	Standard government-funded care service + sleep intervention (combined from 2 comparison arms
							· Remaining visits for breastfeeding support (antenatal and 1 wk of age) and group physical activity intervention (3, 9, and 18 mo of age)
							· Sessions target the importance of awake prone time ("tummy time"), outdoor play, and family activity; and encourage limiting television viewing prior to two years of age
Helle et al. 2019 ISRCTN13601567	RCT	Multiple: nutrition education, recipes	6 months	Webpage with monthly age-appropriate content	Ehealth - Online/written/video materials	N/A	· Video clips of 3-5 minutes duration focused on feeding-related aspects like appropriate food-types and textures, development of taste-preferences, adequate and varied intake of fruits and vegetables and responsive feeding practices	Attachment theory (Bowlby et al, 1982; Ainsworth et al 1972), social cognitive theory (Bandura et al, 2004) and the framework of anticipatory guidance to promote knowledge about infant nutrition and facilitate responsive feeding behavior	Usual care from local child health clinic with regular consultations at child aged 6, 8, 10 and 12 months
							· Cooking-films demonstrated how to make homemade baby- and family food from healthy ingredients in an easy way
							· Monthly access to new
Hoppu et al. 2013 NCT00167700	RCT	Multiple - nutrition education, supplements (probiotic and provision of conventional food products with favourable fat composition for mothers during pregnancy and exclusive breastfeeding)	21 months	Study visits at each trimester of pregnancy and 1, 6 and 12 months postpartum	1-on-1 sessions	Dietitians	· Dietary counseling with focus on favourable fat intake according to current dietary recommendations, saturated fatty acids (SFA) providing 10% or less of energy intake, monounsaturated (MUFA) 10-15% and polyunsaturated fatty acids (PUFA) 5-10%	Impact of metabolic programming of nutrition in utero and early postnatal on later risk of chronic disorders (Godfrey et al, 2000; Viikari et al, 2022)	Control / Placebo
							· Probiotic supplement (Lactobacillus rhamnosusGG (ATCC 53103, Valio Ltd, Helsinki, Finland) and Bifidobacterium lactis (Chr. Hansen, Hoersholm, Denmark)
Niinikoski et al. 1996 Rask-Nissilä et al. 2000b Talvia et al. 2004 Rasanen et al 2004 Niinikoski et al. 2009 Ruottinen et al. 2010 Niinikoski et al. 2012 Oranta et al. 2013 Niinikoski et al. 2014 Kaseva et al. 2015 Lapinleimu et al. 2015 Nupponen et al. 2015 Lehtovirta et al. 2018 Nuotio et al. 2018 Matthews et al. 2019 Laitinen et al. 2020 Rovio et al. 2022 Pahkala et al. 2020 NCT00223600	RCT	Lifestyle: nutrition education, smoking counselling	20 years	1-3 mos. intervals up to age 2 years and biannually thereafter until age 20 years	1-on-1 clinic visits	Nutritionist	· Individualized 30-mins dietary counseling using child’s most recent food diary as a basis for suggestions for dietary changes	The dietary recommendations were based on the latest version of the Nordic nutrition recommendations	Usual Care
							· Counseling provided to parents until the child reached age 7 years, after which gradually more information was provided directly to the child.
							· Main target of the counseling to replace saturated fats with unsaturated fats and concomitantly reduce intake of cholesterol; reduction in total fat intake was not the target
							· Also counselled to reduce salt consumption and to favor whole grain products instead of more refined options but a fixed diet was never specified
O’Sullivan et al. 2017 ISRCTN04631728	RCT	Lifestyle: nutrition education, parenting education	6 years	Biweekly visits	1-on1-home visits	Mentors with college degrees in education, social care and youth studies	· Biweekly home visits from pregnancy until 5 years of age, parent training at 2 years	Multifaceted interventions such as home visiting programs (HVP) focusing on the holistic development of the child through improving parental practices (e.g. increased home-cooked meals) (Northsone et al, 2012; Smithers et al, 2012; Nyaradi et al, 2013)	Usual care
Roed et all. 2021 ISRCTN 92980420	RCT	Multiple: nutrition education,	6 months	20 weekly emails to new lesson	Ehealth intervention	Food4toddlers webpage	· 4 main elements on website: 1) modules, 2) receipes, 3) discussion forum, 4) highlighted information about food and beverages	Based on model of Planned Promotion for Population Health (Brug et al, 2005); in line with social cognitive theory, which targets the relationship between the person, the behavior, and the environment (Kelder et al, 2015) with an emphasis on how to promote action rather than motivation only (Brug et al, 2005)	Usual care
							· The modules included 2-4 lessons covering an intro and 7 topics of promoting healthy food and eating environments, activity elements, such as a quiz or a game, and visual elements that supported the information
Ruggiero et al. 2021 NCT01167270	RCT	Lifestyle: Nutrition education, sleep, emotion regulation, and interactive play	30 months	4 times during first year of life and at 1 and 2 years of age, phone calls at 1.5 and 2.5 years	1-on-1 home visits, and at clinical research centre, phone calls	Research nurses	· Guidance on infant feeding, sleep, emotion regulation, and interactive play; RP feeding guidance included teaching mothers to recognize and respond appropriately to hunger and fullness cues as well as using structure-based, non-controlling feeding practices that allow the child to drive intake	Food and satiety responsiveness as intervention for primary prevention of obesity by targeting appetite regulation in children (C. H. Llewellyn et al., 2010, Ventura & Birch, 2008).	Usual care
Van Vilet et al. 2022 NCT03348176	RCT	Lifestyle: Nutrition education, feeding practices/schedules, meal planning	12 months	5 sessions timed in accordance with major transitions in eating (2 sessions between 4-6mos, one session at 8, 12, 16mos)	1-on-1 home visits	Trained researchers or master’s students in the fields of nutrition or child and family studies	· Repeated vegetable exposure (RVE): 19-day feeding schedule along with commercially available jars of vegetable and fruit purees; 5 phone calls to motivate mothers to repeatedly expose their children to vegetables, specifically green beads of cauliflower (Van der veek et al, 2019, Barends et al, 2013)	Recommendations based on Dutch food guidelines Evaluating the effects of interventions focusing on “what” vs. “how” and their combined effect to infer efficacy of different types of advice VIPP-FI based on increasing mothers’ sensitive reaction to child’s hunger and satiety cues and provide positive feedback (Van der Veek et al, 2019; Juffer et al, 2008)	Attention control (visits by researchers) + similar jars of vegetable and fruit purees as the VIPP-FI group to control for possible placebo-effect of receiving attention from researchers
							· Video-feedback intervention to promote positive parenting–feeding infants (VIPP-FI): exposure to fruits and sweet vegetables during via standardised jars in the first 19 days of feeding, 5 home visits using VIPP to promote sensitive feeding, interveners are explicitly not allowed to give any advice on what type of food to give the infant (Van der veek et al, 2019)
							· COMBI – combination of RVE and VIPP-FI
Verbestel et al. 2014 Registry N/A	Cluster RCT	Lifestyle: nutrition education, physical activity, screen time, parenting strategies (interactive component)	12 months	Self-learning, materials distributed every 2 months	Written material, detailed feedback provided through day-care centers	N/A	· 2 components: 1) guidelines and tips presented on a poster and 2) tailored feedback form for parents about their children’s activity- and dietary-related behaviours	Based on theories of information processing (Bartholomew et al, 2006), the elaboration likelihood model (Petty et al, 2009), and the precaution-adoption process model (Weinstein et al, 1988)	Usual care
							· The poster consisted of a colourful sheet with five stickers, each sticker dealt with targeted behaviour and provided parents with practical information and/or strategies; accompanied by a letter with information about target behaviour every 2 months
							· Tailored feedback was based on the activity-and dietary-related measures as reported by the parents in the baseline questionnaire.
Watt et al. 2009 ISRCTN55500035	RCT	Nutrition education	12 months	12 sessions over 4 weeks, home visits from 3-12mos	Both group and home visits	Trained volunteers	· Offer of practical and non-judgemental support and advice on infant feeding practices, in particular complementary feeding	Based upon a social support theoretical model and evidence of effectiveness of peer support on breastfeeding practices (Cohen et al, 1984)	Standard care
							· The intervention adopted a holistic approach to infant nutrition and was designed to empower the women to follow current guidance on the later stages of infant feeding practices, when to introduce solids, the types of foods and drinks to give a child with emphasis on the importance of fruit and vegetables, and when to stop using a feeding bottle.
Wen et al. 2015 ACTRN12607000168459	RCT	Lifestyle: nutrition education, physical activity, parenting strategies, screen time	26 months	8 home visits (30-36wks, 1, 3, 5, 9, 12, 15, 24 mos)	1-on-1 home visits	Nurses	· The nurse provided staged advice in accordance with the National Health and Medical research Council Dietary Guidelines (NHMRC Guidelines, 2003), the Australian Guide of Healthy Eating (Department of Health and Family Services, 1998) and the National Physical Activity Guidelines (Department of Health and Aged Care, 1999).	Based on effectiveness of home visiting programs, which provide social support to first time mothers (Olds et al, 1997; Hodnett et al, 2001; Armstrong et al, 2000, NSW Government Survey Report, 2000) Theory of start early, preferably before the child is born, continuing beyond the first two years of the child's life having lasting beneficial effects (NSW Government Survey Report, 2000)	Usual care
							· Parent-child interaction, parenting style and family support were discussed at each visit. A series of intervention materials were developed for each home visit (Wen et al, 2007)
Wen et al. 2022 ACTRN12616001470482	RCT	Lifestyle	24 months	6-staged interventions from 3rd trimester to 12 months of age, Between 12-24 months, implemented staged interventions at 3 time points (12-15mos, 15-18mos, 18-24mos)	Phone / SMS support	Child and Family Health Nurses.	· Telephone arm: 9 telephone support sessions for 30-60mins combined with intervention booklets mailed to participants	Based off Health Belief Model (Janz et al, 984) and the previous home-based therapy (HBT) (Wen et al, 2012)	Usual care
							· SMS arm: 9 SMS interventions time points (2x SMS between 10am-1pm for 4 weeks) in a 2-way automated system combined with mailing of intervention booklets
Wozniak et al. 2022a Wozniak et al. 2022b Registry N/A	RCT	Nutrition education	12 months	4-6 times per week	Text messages	Content developed by certified dietitian	· Intensive nutritional education delivered through short text messages about children’s nutrition personalised to a few conditions such as infant age, stage of development or season of the year.	Nutritional education plan based on official infants’ nutrition guidelines (Fewtrell et al, 2017; Szajewska et al 2021) Prevention of iron deficiency based on nutritional programming states that both an excess and a deficiency of nutrients in the first 1000 days of a child can have long-term effects on developing tissues and reprogram the metabolism (Ong et al, 2018; Langley-Evans et al, 2009, 20…	Usual care
							· Messages described positive influence of breastfeeding on children’s health and had tips on the introduction of solid food to the infants’ diets
References:
1. Ainsworth MD, Bell SM. Attachment, exploration, and separation: illustrated by the behavior of one-year-olds in a strange situation. Child Dev.1970;41(1):49.
2. Armstrong KL, Fraser JA, Dadds MR, Morris J: Promoting secure attachment, maternal mood and health in a vulnerable population: A randomised controlled trial. J Paediatr Child Health 2000, 36:555-62.
3. Bandura A. Health promotion by social cognitive means. Health Educ Behav.2004;31(2):143–64
4. Bandura A. Self-Efficacy: The Exercise of Control. New York, NY: Freeman; 1997
5. Barends C, De Vries JHM, Mojet J, De Graaf C. Effects of repeated exposure to either vegetables or fruits on infant's vegetable and fruit acceptance at the beginning of weaning. Food Qual Prefer. 2013;29:157–65.
6. Bartholomew LK, Parcel GS, Kok G et al. (2006) Planning Health Promotion Programs: An Intervention Mapping Approach. San Francisco, CA: Jossey-Bass. 28. Petty RE, Barden J, Wheeler SC (2009) The elaboration likelihood model of persuasion: health promotions that yield sustained behavioral change. In Emerging Theories in Health Promotion, Practice, and Research, pp. 185–214 [RJ DiClemente, RA Cr…
7. Beinert C, Hernes S, Haugen M, Overby NC (2017) No long-term effect of a 2-days intervention on how to prepare homemade food, on toddlers' skepticism for new food and intake of fruits and vegetables and sweet beverages: a randomized, controlled trial. BMC Res Notes 10 (1):607. doi:10.1186/s13104-017-2931-z
8. Bowlby J. Attachment and loss: retrospect and prospect. Am J Orthop. 1982;52(4):664–78.
9. Brug J, Oenema A, Ferreira I. Theory, evidence and intervention mapping to improve behavior nutrition and physical activity interventions. Int J Behav Nutr Phys Act 2005 Apr 04;2(1):2 doi: 10.1186/1479-5868-2-2
10. Campbell K, Hesketh K, Crawford D, Salmon J, Ball K, McCallum Z. The Infant Feeding Activity and Nutrition Trial (INFANT) an early intervention to prevent childhood obesity: cluster-randomised controlled trial. BMCPublic Health. 2008;8(1):103
11. Campbell KJ, Lioret S, McNaughton SA, Crawford DA, Salmon J, Ball K, McCallum Z, Gerner BE, Spence AC, Cameron AJ, Hnatluk JA, Ukoumunne OC, Gold L, Abbott G, Hesketh KD (2013) A Parent-Focused Intervention to Reduce Infant Obesity Risk Behaviors: A Randomized Trial. Pediatrics 131 (4):652-660. doi:10.1542/peds.2012-2576
12. Childs F, Aukett A, Darbyshire P, Ilett S, Livera LN, Childs F, Aukett A, Darbyshire P, Ilett S, Livera LN (1997) Dietary education and iron deficiency anaemia in the inner city. Archives of Disease in Childhood 76 (2):144-147
13. Cohen S, McKay G. Social support, stress and the buffering hypothesis, a theoretical analysis. In: Baum A, Singer J, Taylor S, eds. Handbook of Psychology and Health. Hillside NJ: Laurence Erlbaum, 1984:253–67.
14. Daniels L, Taylor RW, Williams SM, Gibson RS, Fleming EA, Wheeler BJ, Taylor BJ, Haszard JJ, Heath AM (2018) Impact of a modified version of baby-led weaning on iron intake and status: a randomised controlled trial. BMJ open 8 (6):e019036. doi:10.1136/bmjopen-2017-019036
15. Daniels LA, Mallan KM, Battistutta D, Nicholson JM, Meedeniya JE, Bayer JK, Magarey A (2014) Child eating behavior outcomes of an early feeding intervention to reduce risk indicators for child obesity: the NOURISH RCT. Obesity (Silver Spring) 22 (5):E104-111. doi:10.1002/oby.20693
16. Davis, C.; Bryan, J.; Hodgson, J.; Murphy, K. Definition of the Mediterranean Diet; a Literature Review. Nutrients 2015, 7, 9139–9153.
17. de Franchis R, Bozza L, Canale P, Chiacchio M, Cortese P, D'Avino A, De Giovanni M, Iacovo MD, D'Onofrio A, Federico A, Gasparini N, Iaccarino F, Romano G, Spadaro R, Tedesco M, Vitiello G, Antignani A, Auricchio S, Valentino V, De Filippis F, Ercolini D, Bruzzese D (2022) The Effect of Weaning with Adult Food Typical of the Mediterranean Diet on Taste Development and Eating Habits of Childre…
18. Department of Health and Aged Care: National Physical Activity Guidelines for Adults. Australian Government, Canberra; 1999.
19. Department of Health and Family Services: The Australian guide to Healthy Eating: background information for nutrition educators. Commonwealth of Australia, Canberra; 1998. 37.
20. Döring N, Ghaderi A, Bohman B, Heitmann BL, Larsson C, Berglind D, Hansson L, Sundblom E, Magnusson M, Blennow M, Tynelius P, Forsberg L, Rasmussen F (2016) Motivational Interviewing to Prevent Childhood Obesity: A Cluster RCT. Pediatrics 137 (5). doi:10.1542/peds.2015-3104
21. Fangupo LJ, Heath ALM, Williams SM, Somerville MR, Lawrence JA, Gray AR, Taylor BJ, Mills VC, Watson EO, Galland BC, Sayers RM, Hanna MB, Taylor RW (2015) Impact of an early-life intervention on the nutrition behaviors of 2-y-old children: A randomized controlled trial1,2. American Journal of Clinical Nutrition 102 (3):704-712. doi:http://dx.doi.org/10.3945/ajcn.115.111823
22. Fewtrell, M.; Bronsky, J.; Campoy, C.; Domellöf, M.; Embleton, N.; Fidler Mis, N.; Iva, H.; Jessie, M.H.; Flavia, I.; Lapillonne, A.; et al. Complementary feeding: A position paper by the European Society for Paediatric Gastroenterology, Hepatology, and Nutrition (ESPGHAN) committee on Nutrition. J. Pediatr. Gastroenterol. Nutr. 2017, 64, 119–132.
23. Godfrey KM, Barker DJB. Fetal nutrition and adult disease. Am J Clin Nutr 2000;71(Suppl.):1344Se52S.
24. Helle C, Hillesund ER, Wills AK, Overby NC (2019) Examining the effects of an eHealth intervention from infant age 6 to 12 months on child eating behaviors and maternal feeding practices one year after cessation: The Norwegian randomized controlled trial Early Food for Future Health. PLoS One 14 (8):e0220437. doi:10.1371/journal.pone.0220437
25. Hodnett ED, Roberts I: Home-based social support for socially disadvantaged mothers. The Cochrane Database of Systematic Reviews . Update 18 August 2001
26. Hoppu U, Isolauri E, Koskinen P, Laitinen K (2013) Diet and blood lipids in 1-4 year-old children. Nutr Metab Cardiovasc Dis 23 (10):980-986. doi:10.1016/j.numecd.2012.10.007
27. Janz NK, Becker MH. The health belief model: a decade later. Health Educ Q. 1984;11(1):1-47. doi:10.1177/109019818401100101
28. Juffer F, Bakermans-Kranenburg MJ, Van IJzendoorn MH. Promoting positive parenting. An attachment-based intervention. Bornstein MH, editor. New York: Psychology Press; 2008.
29. Kelder S, Hoelscher D, Perry C. How individuals, environments, and health behaviors interact. In: Glanz K, Rimer BK, Viswanath K, editors. Health Behavior: Theory, Research, and Practice. 5th edition. San Francisco, CA: Jossey-Bass; 2015:159-181
30. Langley-Evans, S.C. Nutrition in early life and the programming of adult disease: A review. J. Hum. Nutr. Diet. 2015, 28, 1–14
31. Langley-Evans, S.C. Nutritional programming of disease: Unravelling the mechanism. J. Anat. 2009, 215, 36–51. Nutrients 2022, 14, 2453 10 of 11 21.
32. Llewellyn CH, van Jaarsveld CH, Johnson L, Carnell S, & Wardle J (2010). Nature and nurture in infant appetite: analysis of the Gemini twin birth cohort. Am J Clin Nutr, 91(5), 1172–1179. doi:10.3945/ajcn.2009.28868
33. Lundahl B, Moleni T, Burke BL, et al Motivational interviewing in medical care settings: A systematic review and meta-analysis of randomized controlled trials. Patient Educ Counsel. 2013;93(2):157–168
34. Miller WR, Rollnick S. Motivational Interviewing: Helping People Change. New York, NY: Guilford Press; 2013
35. Ministry of Health. Well Child/Tamariki Ora national schedule 2013.Wellington (New Zealand): Ministry of Health; 2013
36. Moszak, M.; Szuli ´nska, M.; Bogda ´nski, P. You are what you eat-the relationship between diet, microbiota, and metabolic disorders-a review. Nutrients 2020, 12, 1096.
37. NHMRC: Dietary Guidelines for Australian Adults. Australian Government, Canberra; 2003.
38. Niinikoski H, Viikari J, Ronnemaa T, Lapinleimu H, Jokinen E, Salo P, Seppanen R, Leino A, Tuominen J, Valimaki I, Simell O (1996) Prospective randomized trial of low-saturated-fat, low-cholesterol diet during the first 3 years of life. The STRIP baby project. Circulation 94 (6):1386-1393. doi:10.1161/01.cir.94.6.1386
39. Northstone K, Joinson C, Emmett P et al. (2012) Are dietary patterns in childhood associated with IQ at 8 years of age? A population-based cohort study. J Epidemiol Community Health 66, 624–628.
40. NSW Cabinet Office: Families First, a NSW Government Initiative. 2003.
41. Nyaradi A, Li J, Hickling S et al. (2013) Diet in the early years of life influences cognitive outcomes at 10 years: a prospective cohort study. Acta Paediatr 102, 1165–1173.
42. O’Sullivan A, Fitzpatrick N, Doyle O, O'Sullivan A (2017) Effects of early intervention on dietary intake and its mediating role on cognitive functioning: a randomised controlled trial. Public Health Nutrition 20 (1):154-164. doi:10.1017/S1368980016001877
43. Olds DL, Eckenrode J, Henderson CR, Kitzman J, Powers J, et al.: Long-term effects of home visitation on maternal life course and child abuse and neglect. JAMA 1997, 278:673-643.
44. Ong, T.P.; Guest, P.C. Nutritional programming effects on development of metabolic disorders in later life. Methods Mol. Biol. 2018, 1735, 3–17. 20.
45. Prevention of Pediatric Overweight and Obesity. Pediatrics. 2003;112:424–430
46. Røed M, Medin AC, Vik FN, Hillesund ER, Van Lippevelde W, Campbell K, Øverby NC (2021) Effect of a Parent-Focused eHealth Intervention on Children's Fruit, Vegetable, and Discretionary Food Intake (Food4toddlers): Randomized Controlled Trial. J Med Internet Res 23 (2):e18311. doi:10.2196/18311
47. Ruggiero CF, Hohman EE, Birch LL, Paul IM, Savage JS (2021) INSIGHT responsive parenting intervention effects on child appetite and maternal feeding practices through age 3 years. Appetite 159:105060. doi:10.1016/j.appet.2020.10506010. Epub 2020 Dec 1.
48. Smithers LG, Golley RK, Mittinty MN et al. (2012) Dietary patterns at 6, 15 and 24 months of age are associated with IQ at 8 years of age. Eur J Epidemiol 27, 525–535.
49. Sprockett, D.; Fukami, T.; Relman, D.A. Role of priority effects in the early-life assembly of the gut microbiota. Nat. Rev. Gastroenterol. Hepatol. 2018, 15, 197–205.
50. Szajewska, H.; Socha, P.; Horvath, A.; Rybak, A.; Zalewski, B.M.; Nehring-Gugulska, M.; Gajewska, D.; Helwich, E. Nutrition of healthy term infants. Recommendations of the Polish Society for Paediatrics Gastroenterology, Hepatology and Nutrition. Stand. Med. Pediatr. 2021, 18, 7–24
51. Taylor BJ, Heath A-LM, Galland BC, Gray AR, Lawrence JA, Sayers RM, Dale K, Coppell KJ, Taylor RW. Prevention of Overweight inInfancy (POI.nz) study: a randomized controlled trial of sleep, food and activity interventions for preventing overweight from birth. BMC Public Health 2011;11:942
52. The Norwegian Directorate of Health. Infant nutrition. National Guidelines for Infant Nutrition. Oslo. 2016. https://helsedirektoratet.no/retningslinjer/spedbarnsernering.
53. Van der Veek SMC, de Graaf C, de Vries JHM, Jager G, Vereijken C, Weenen H, Van Winden N, Van Vliet MS, Schultink JM, De Wild VWT, et al. Baby’s first bites: a randomized controlled trial to assess the effects of vegetable-exposure and sensitive feeding on vegetable acceptance, eating behavior and weight gain in infants and toddlers. BMC Pediatr 2019;19(1):266
54. van Vliet MS, Schultink JM, Jager G, de Vries JHM, Mesman J, de Graaf C, Vereijken C, Weenen H, de Wild VWT, Martens VEG, Houniet H, van der Veek SMC (2022) The Baby's First Bites RCT: Evaluating a Vegetable-Exposure and a Sensitive-Feeding Intervention in Terms of Child Health Outcomes and Maternal Feeding Behavior During Toddlerhood. J Nutr 152 (2):386-398. doi:10.1093/jn/nxab387
55. Ventura AK, & Birch LL (2008). Does parenting affect children’s eating and weight status? Int J Behav Nutr Phys Act, 5, 15. doi:10.1186/1479-5868-5-15
56. Verbestel V, De Coen V, Van Winckel M, Huybrechts I, Maes L, De Bourdeaudhuij I (2014) Prevention of overweight in children younger than 2 years old: a pilot cluster-randomized controlled trial. Public Health Nutr 17 (6):1384-1392. doi:10.1017/s1368980013001353
57. Viikari JSA, Raitakari OT, Simell O. Nutritional influences on lipids and future atherosclerosis beginning prenatally and during childhood. Curr Opin Lipidol 2002;13:11e8.
58. Watt RG, Tull KI, Hardy R, Wiggins M, Kelly Y, Molloy B, Dowler E, Apps J, McGlone P (2009) Effectiveness of a social support intervention on infant feeding practices: randomised controlled trial. J Epidemiol Community Health 63 (2):156-162. doi:10.1136/jech.2008.077115
59. Weinstein ND (1988) The precaution adoption process. Health Psychol 7, 355–386.
60. Wen LM, Baur LA, Simpson JM, Rissel C, Wardle K, Flood VM. Effectiveness of home based early intervention on children's BMI at age 2: randomised controlled trial. BMJ. 2012;344:e3732. doi:10.1136/bmj.e3732
61. Wen LM, Baur LA, Simpson JM, Xu H, Hayes AJ, Hardy LL, Williams M, Rissel C (2015) Sustainability of Effects of an Early Childhood Obesity Prevention Trial Over Time: A Further 3-Year Follow-up of the Healthy Beginnings Trial. JAMA Pediatr 169 (6):543-551. doi:10.1001/jamapediatrics.2015.0258
62. Wen LM, Xu H, Taki S, Buchanan L, Rissel C, Phongsavan P, Hayes AJ, Bedford K, Moreton R, Baur LA (2022) Effects of telephone support or short message service on body mass index, eating and screen time behaviours of children age 2 years: A 3-arm randomized controlled trial. Pediatr Obes 17 (5):e12875. doi:10.1111/ijpo.12875. Epub 2021 Nov 24
63. Wen, L.M., Baur, L.A., Rissel, C. et al. Early intervention of multiple home visits to prevent childhood obesity in a disadvantaged population: a home-based randomised controlled trial (Healthy Beginnings Trial). BMC Public Health 7, 76 (2007). https://doi.org/10.1186/1471-2458-7-76
64. Woźniak D, Podgórski T, Krzyżanowska-Jankowska P, Dobrzyńska M, Wichłacz-Trojanowska N, Przysławski J, Drzymała-Czyż S (2022) The Influence of Intensive Nutritional Education on the Iron Status in Infants. Nutrients 14 (12). doi:10.3390/nu14122453

## Sheet: Supplement V
Supplement V: Full outcomes and results
Cardiometabolic Outcomes
Study ID/ Report ID	Outcomes Reported	Follow-up Ages/n	Method of Data Collection	Results
Beinert et al. 2017 (First food for infants)
Overby et al. 2017	Lipid Profile LDL, VLDL, HDL cholesterol	24 mos. n=51 I=32 C=19	Finger prick test	Ns difference between groups in mean LDL and VLDL cholesterol, CI or p-value not reported Favoured intervention group in mean (SD) HDL cholesterol: I: 1.08 (0.30) mmol/l, C: 0.89 (0.24) mmol/l, p=0.023, and change in mean (SD) HDL between 15 and 24 months I: 0.29 (0.41) mmol/l, C: -0.08 (0.40) mmol/l, p=0.002
Niinikoski et al, 1996 (STRIP Study)
Niinikoski et al. 2009, 2014	Blood pressure* Systolic blood pressure (BP), diastolic BP	7 mos. to 15 y n=524 (15 y) I=248 C=276	Sitting BP was measured using an oscillometric device (Criticon Dinamap 1846 SX until 2001, thereafter Criticon Dinamap Compact T) after an appropriate rest of at least 15 minutes	Favoured intervention group for reducing systolic/diastolic blood pressure, mean difference 95%-CI, systolic blood pressure: -1.0 (-1.7, -0.2), p=0.018, and diastolic blood pressure: -1.0 (-1.5, -0.4), p<0.001
Oranta et al. 2013	Biochemical Profile Glucose, insulin, HOMA-IR	15 to 20 y n=408 I=183 C=225	Fasting blood samples	Favoured intervention group in reducing median insulin levels, p=0.0067 and HOMA-IR, p=0.0051 Ns difference between groups in median glucose levels, p=0.13
Pahkala et al. 2013	Cardiovascular Measures Low ideal cardio-vascular health score, continuous ideal cardiovascular score, ideal cholesterol, ideal blood pressure, ideal glucose	15 to 19 y n=394 (15 y) N=298 (19 y)	Cardiovascular Health Score based on criteria of the American Heart Association (Smoking, BMI, Physical activity, Diet, cholesterol, blood pressure, plasma glucose) Continuous range: 0 to 7 Low ideal score: ≤3 ideal metrics Ideal cholesterol: <4.40 mmol/L Ideal blood pressure: <90th percentile Ideal glucose: <5.6 mmol/L	Favoured intervention group for decreasing risk of low ideal cardiovascular health score: RR (95%-CI) for control group: 1.35 (1.04, 1.77), p=0.026 Ns difference between groups in continuous ideal cardiovascular score, p=0.12 Favoured intervention group for increasing risk of ideal cholesterol and blood pressure, RR (95%-CI), ideal cholesterol: 1.13 (1.03, 1.24), p=0.0076, ideal blood pressure: 1…
Nupponen et al. 2015	Metabolic Syndrome* Waist circumference, blood pressure, triglycerides, glucose, and HDL cholesterol	15 to 20 y n=512 (15 y) I=243 C=269 n=407 (20 y) I=181 C=226	Modified International Diabetes Federation criteria for metabolic syndrome (80th/20th percentiles used as cut-off points) *	Favoured intervention group for reduced risk of metabolic syndrome: RR: 0.59 (95%-Cl: 0.40-0.88), p=0.009
	Blood pressure* Blood pressure (≥80th%tile), blood pressure (≥85th%tile), blood pressure (≥90th%tile)		Sitting BP was measured using an oscillometric device (Criticon Dinamap 1846 SX until 2001, thereafter Criticon Dinamap Compact T) after an appropriate rest of at least 15 minutes	Favoured intervention group for reducing risk of blood pressure ≥80th%tile: RR: 0.83 (95%-CI: 0.70, 0.99), blood pressure ≥85th%tile: RR: 0.77 (95%-CI: 0.62, 0.95), p-value not reported Ns difference between groups for risk of blood pressure ≥90th%tile, p-value not reported
Lapinleimu et al. 2015	Cardiovascular Measure Brachial Artery Diameter	11 y n=391 I=193 C=198	Ultrasound scans (Acuson, Mountain View, California)	Ns difference in mean (SD) brachial artery diameter basal between groups, intervention effect and p-value not reported
Lehtovirta et al. 2018	Lipid Profile PUFA/total FA, MUFA/total FA, SAFA/total FA, omega 3/total FA, omega 6/total FA, DHA (docosahexaenoic acid)/total FA, Linoleic acid/total FA, Total cholesterol, non-HDL cholesterol, Triglycerides, LDL, HDL, Apo-B	9 to 19 y n=554 (9 y) n=417 (19 y)	Fasting serum samples: metabolic biomarkers quantified by high-throughput NMR metabolomics from serum samples SD-scaled differences, 95% CI graphically represented, P values for group*sex interaction, and between group differences % total fatty acids, mml/L, g/L	SD-scaled differences (95%-CI), graphically presented for all results Favoured intervention in decreasing % SAFA/total FA intake in girls (p=0.01), boys (p=0.02) and overall (p<0.001) Favoured intervention in decreasing non-HDL cholesterol, LDL cholesterol, and Apo-B in boys (non-HDL cholesterol: p=0.02, LDL cholesterol: p=0.04, Apo-B: 0.004) and overall (non-HDL cholesterol: p=0.004, LDL cholest…
Laitinen et al. 2020	Cardiovascular Measure Aortic Intima Media Thickness (IMT), Carotid IMT, Aortic distensibility, Carotid distensibility	11 to 19 y n= 439 (11 y) n=429 (19 y)	Studied with ultrasonography (Acuson Sequoia 512 mainframe: Acuson, Mountain View, CA) at ages 11, 13, 15, 17, and 19 years	Ns difference between groups for all cardiac measures (p=0.14 to 0.69)
Pahkala et al. 2020	Blood Pressure Systolic BP, diastolic BP	26 y n=501 I=240 C=261-262	Sitting blood pressure was measured with an oscillometric device after 15minutes resting time	Ns difference in BP between groups.
	Lipid Profile Total cholesterol, non-HDL cholesterol, LDL, HDL, TG, Apo-a, Apo-b, Ratio of Apo-a to Apo-b, glucose, insulin, HOMA-IR		Blood samples were taken after an overnight fast. Established clinical laboratory methods were used to measure serum total cholesterol, HDL cholesterol, triglycerides, and apolipoproteins APO-a and APO-b	Favoured intervention in decreasing mean (SD) glucose (I: 5.00 (0.43), C: 5.07 (0.46), p=0.40) and median (IQR) HOMA-IR levels (I: 1.44 (1.09, 1.91), C: 1.62 (1.22, 2.09), p=0.037). Ns difference in all other lipid profile measurements.
	Cardiovascular Measure Ideal total cholesterol <5.17mmol/L, Ideal glucose <5.6 mmol/L, Ideal blood pressure <120/<80 mm Hg, meeting all 3 ideal factors, Optimal LDL cholesterol <3.0 mmol/L			Favoured intervention for increasing RR (95%-CI) of meeting ideal total cholesterol (1.45 (1.05, 2.01), p=0.024) and optimal LDL cholesterol (1.30 (1.03, 1.66), p=0.031). Ns difference for meeting remaining cardiovascular targets.
Wozniak et al. 2022b
	Lipid Profile Cholesterol, Triglycerides (TG), HDL, LDL, TG to HDL ratio, glucose	12 mos. n=165 I=80 C=85	Heel-prick blood samples	Favoured intervention for decreasing TG (I: 109mg/dL (93, 127); C: 130 (108, 166), p<0.001), and TG to HDL ratio (I: 2.52 (1.68, 2.96); C: 3.10 (2.88, 4.07), p<0.001) Ns difference for cholesterol, HDL, LDL, and glucose mean measurements.
*Primary cardiometabolic outcomes of this review
ns: not statistically significant, RR: relative risk, CI: confidence interval, SD: standard deviation
N: number of participants, I: intervention group, C: control group
Intervention Types: 1) nutrition education, 2) meal planning (theoretical/practical), 3) complementary food, 4) supplements, 5) multiple - combination of 1-4, 6) lifestyle interventions - combination of 1-4 with other lifestyle related interventions (eg.promoting physical activity, parenting education, healthy behaviours). All controls used were standard care unless indicated.
Mental Health Outcomes
Study ID/ Report ID	Outcomes reported	Follow-up Ages/ n	Method of outcome collection	Results
Fangupo et al. 2015 (POI.nz)
Taylor et al. 2018	Self-regulation abilities	3.5 y n=512-589	Laboratory-based tasks: “Statue” subscale of the Neuropsychological Assessment, Second Edition (NEPSY-2); “head-toes-knees-shoulders” task Children’s Behaviour Questionnaire: “negative affect”, “effortful control”	Ns difference between groups for all measures, p-value and intervention effect not reported
Niinikoski et al. 1996 (STRIP Study)
Rask-Nissilä et al. 2000b	Cognitive Development Speech and language skills, gross motor functioning and perception, visual motor skills	5 y n=496 I=256 C=240	Tests of speech and language skills (7 items), gross motor functioning and perception (6 Items), visual motor skills (Bender Gestalt Test, Goodenough Draw-a-Man Test)	Ns difference between groups in proportion of children who failed the tests, RR (90%-CI) Speech and language skills: p=0.85 Gross motor functioning: p=0.86 Visual motor skills: p=0.16
Kaseva et al. 2015	Psychological wellbeing* Dissatisfaction with Life, experiences of not being healthy compared to others at the same age, experiences of stress, absences from school/ work due to psychological reasons, use of psychological healthcare services, symptoms of depression	20 y n=433-456 I=210 C=247	Individual questions based on their relevance to cardiovascular disease and overall health. Beck Depression Inventory-II (BDI-II), 21 items reflecting the feelings and interest or disinterest in activities	Ns difference between groups for all measures, OR (95%-CI): dissatisfaction with life: p=0.62, experiences of not being healthy: p=0.37, experiences of stress: p=0.60, absences from school/work: p=0.08, use of psychological healthcare services: p=0.83, symptoms of depression: p=0.51
	School performance Average across school grades, number of years of school	14 y n=293 I=127 C=166	Average across all school grades at the age of 14	Ns difference between groups school grades or completed years of schooling, p>0.05
		20y n=444 I=206 C=238	Number of school years by age 20 (elementary school, high school, college, university)
Rovio et al. 2022	Cognitive development Learning & memory, verbal memory, spatial working memory, reaction and movement, Visual information processing, Cognitive flexibility, and inhibitory control	26 y n=493-535	Cognitive function was measured using the Cambridge Neuropsychological Test Automated Battery (CANTAB). 6 separate tests** were selected in addition to the Motor Screening Test.	Ns difference between groups for all cognitive development measures
O'Sullivan et al. 2017
	Cognitive development	3 y n=149 I=74 C=75	38-item parent-reported Developmental Profile-3: cognitive section (DP-3) standardised scores: mean of 100, SD of 15	Favoured intervention group for impact on cognition b: 4.97, p=0.032, and impact of diet on cognition b: 7.22, p= 0.009. Ns difference between groups when adjusting intervention for diet: impact of intervention and diet on cognition b: 4.87, p=0.067
Wen et al. 2015
	Quality of Life* Quality of Life, physical functioning, emotional functioning, social functioning, school functioning	5 y n=369 I=191 C=178	Parent proxy reports of a pediatric quality-of-life instrument (pedsql), total score and 4 generic core subscales pertaining to physical, emotional, social and school functioning at 3.5 years parent report for toddlers, at 5 years parent-report for young children score 0-100	Ns difference between groups in median (IQR) quality of life score: p=0.92. Ns difference between groups in median subscale scores, median scores and p-values not reported
*Primary outcomes for this review
**6 tests included: (1) the Paired Associates Learning (PAL)test, (2) the Verbal Recognition Memory (VRM) test, (3) the Spatial Working Memory (SWM) test (4) the Reaction Time (RTI) test (5) the RapidVisual Information Processing (RVP) test, and (6) the Attention Switching Task (AST) test
ns: not statistically significant, RR: relative risk, OR: odds ratio, CI: confidence interval, SD: standard deviation
N: number of participants, I: intervention group, C: control group
Intervention Types: 1) nutrition education, 2) meal planning (theoretical/practical), 3) complementary food, 4) supplements, 5) multiple - combination of 1-4, 6) lifestyle interventions - combination of 1-4 with other lifestyle related interventions (eg.promoting physical activity, parenting education, healthy behaviours). All controls used were standard care unless indicated.
Dietary Behaviour Outcomes
Study ID/ Report ID	Outcomes Reported	Follow-up Ages/n	Method of Outcome Collection	Results
Beinert et al. 2017 (First food for infants)
Beinert et al. 2017	Food Intake Intake of water, sweet beverages, commercially made porridge, homemade porridge, fruit and berries, vegetables	24 mos. n=64 I=40 C=24	Food frequency questionnaire, times/day	Ns difference between groups in mean or median food intake p=0.107 to 0.593
	Food Preference % in each group skeptical to new food		Survey question: "to what degree do you feel your child is skeptical when new food is introduced?" answered with score1-6, dichotomized into not skeptical (1-3) and skeptical (4-6)	Ns difference between groups in proportion of children being skeptic to new food, p=0.383
Overby et al. 2017	Food Intake Convenient porridge, self-made porridge, use of low-fat milk, convenience dinners, intake of meat and fish dinners	24 mos. n=59 I=39 C=20	Food frequency questionnaire servings/week	Ns difference between groups in mean servings per week, p=0.07, p partially reported
	Supplementation Taking cod liver oil supplementation, taking other vitamin D supplementations		Survey question: "How often (times per week or times per day) does your child take cod liver oil and vitamin D drops?", never, less than once per week, twice a day or more, dichotomized to yes/no	Favoured intervention in proportion of children taking cod liver oil supplementation, I: 19 (48.7%), C: 3 (15.0%), p<0.05 Ns difference between groups in proportion of children taking other vitamin D supplementations, p-value not reported
Campbell et al. 2013 (InFANT Study)*
Spence et al. 2013	Dietary Patterns Dietary Patterns by principal components analysis (PCA) for fruit, vegetables, and vegemite and bread Obesity Protective Dietary Index (OPDI) score	18 mos. n=398 I=196 C=202	24-hour dietary recall for 3 days, factor scores from 0-30	Ns difference between groups in dietary patterns, regression coefficient and 95%CI for fruit pattern, p=0.34; vegetable pattern, p=0.17; vegemite and bread pattern, p=0.97 Favoured intervention group for increased OPDI score, regression coefficient and 95%-CI: 1.33 (0.28, 2.39), p=0.01
Hesketh et al. 2013	Food Intake Water, fruit, fruit variety, vegetables, vegetable variety, non-core drinks, sweet snacks, savoury snacks in g/day	5 y n=337 I=172 C=165	24-hour dietary recall for 3 days, g/day	Favoured intervention group for intake of non-core drinks and sweet snacks, standardised effect sizes (d) (95%-CI), -0.17 (-0.33, -0.00), -0.26 (-0.47, -0.05) Ns difference between groups in food intake for other measures
Childs et al. 1997
	Dietary Patterns 24-hour food score, 7-day food score	18 mos. n=455 I=198 C=257	24-hour and 7-day diet recall, score 1-7 dichotomized to adequate iron intake (>4 food stuff groups)	Ns difference in proportion of children having food scores >4 in 24-hour and 7-day recalls between groups, 24-hour food score, p=0.48, 7-day food score, p=0.9
Daniels et al. 2014 (NOURISH RCT)
Daniels et al. 2014	Food Intake Proportion of children who did not consume fruits, did not consume vegetables, consumed fried potato, consumed sweet snacks, consumed savoury snacks, consumed non-milk sweetened beverages, consumed chocolate, confectionary	24 mos. n=465-515 I=221-249 C=244-266	Three-pass 24-hour dietary recall, coded with “FoodWorks” Professional Version 9 using the Australian national children’s nutrition and physical activity (AUSNUT) survey 2007 database	Favoured intervention for decreasing proportion of children who consumed fried potato, I: n=21 (8.4), C: n= 38 (14.3), p=0.04. Ns difference in proportion of children for all other food intake measurements between groups, p=0.14 to 0.79
	Eating Behaviour Emotional undereating, desire to drink, enjoyment of food, slowness in eating		Children’s Eating Behaviour Questionnaire (CEBQ),35-items in eight sub-scales,1 (low levels of eating behaviour) to 5 (high levels of eating behaviour)	Ns difference in mean levels of eating behaviour between groups, p=0.14 to 0.7
	Food preferences Listed items “never tried”: vegetables, fruits, non-core foods, non-core beverages		Mothers rated whether their child has tried each of 23 vegetables, 17 fruits, 18 non-core foods and 8 non-core beverages items	Favoured intervention for less non-core beverages tried, median (interquartile range), I: 6 (0, 4), C: 6 (3, 7), p=0.01 and more vegetables tried: I: 2 (0, 3), C: 2 (1, 4), p=0.008 Ns difference in median (interquartile range) for non-core foods, p=0.07 and fruits, p=0.32
Magarey et al. 2016	Food Intake Fruits, vegetables, discretionary food, non-milk sweetened beverage	24 mos. to 5 y n=424 I=213 C=211	24-hour dietary recall, Child Dietary Questionnaire (CDQ)	Ns difference in estimated marginal means of g/kg or E% for food intake between groups, p=0.58 to 0.75
	Eating Behaviour Fussiness, emotional overeating, satiety responsiveness, food responsiveness		Children’s Eating Behavior Questionnaire (CEBQ),35-items in eight sub-scales, 1 (low levels of eating behaviour) to 5	Ns difference between groups in estimated marginal means of eating behaviour, p=0.37 to 0.98
	Food Preferences % listed vegetables liked, % listed discretionary items liked, % listed fruits liked		Mothers rated the extent to which their child liked (1=“likes a lot” to 5=“dislikes a lot”) each of 22 vegetables, 16 fruits and 17 discretionary food items	Ns difference between groups in % of food items liked, p=0.17 to 0.65
	Dietary Patterns Fruit and vegetable score, non-milk sweetened beverage score, discretionary food score		24-hour dietary recall for 3 days, intakes of 3 food groups (fruit, vegetable, noncore foods) divided into 11 quantiles	Ns difference between groups estimated marginal means of food scores, p=0.25 to 0.52
Daniels et al. 2018 (BLISS study)
	Nutrient Intake Energy intake, energy from complementary foods, dietary iron, vitamin C, meat/fish/poultry	12 mos. n=143 I=75 C=68	Weighed 3-day diet records, entered in Kai-culator (dietary analysis program)	Ns difference between groups in mean or median nutrient intake, p=0.20 to 0.94
De Franchis et al. 2022
	Dietary Patterns KidMed score >/=8	1.5 y n=394 I=194 C=200	KidMed (Mediterranean Diet Quality Index for children and adolescents) questionnaire to determine adherence to Mediterranean Diet (score ≥ 8), 16-question test, Index ranges from 0-12	Favoured intervention for higher estimated marginal mean scores (graphically represented, p<0.001) and for higher OR (95%-CI) of adhering to Med diet, OR: 2.80 (1.82, 4.3), p<0.001
Döring et al. 2016 (PRIMROSE)*
	Food Intake Fruit, vegetables, fish, french fries, sugared drinks, discretionary calories	4 y n=1007 I=412 C=595	FFQ validated against a food diary kept for 2 periods of 4 days, mean difference, times/day, times/week, times/month	Favoured intervention group for intake of vegetables, mean difference, 95%-CI): 0.13 (0.04, 0.22) times/day, p=0.01; sugary drinks -0.49 (-0.97, -0.15) times/week, p=0.04; discretionary calories -0.60 (-1.01, -0.18) times/week p=0.01; and french fries: -0.37 (-0.58, -0.17) times/month, p<0.001 Ns difference between groups for fruit intake: p=0.78; and fish intake: p=0.21
Fangupo et al. 2015 (POI.nz)
Fangupo et al. 2015	Food Intake Fruit, savoury snack, food group: bread, pasta, rice, low-sugar cereal, food group: eggs and beans, food group: milk and milk products, spreads, food group: cakes, cookies, puddings, confectionary, sweet snacks, and sweet cereals, meat, vegetables, food group: french fries, sweet potato, roast potato, sweet drinks, food group: toddler milk, infant formula	24 mos. n=499	Semiquantitative Eating Assessment in Toddlers FFQ, 91 food items over 4 weeks. 10 frequency categories ranging from “not eaten this month” to “number of times eaten per day.” Ordered by rank or absolute intake g/day	Ns difference between groups in intakes of any food groups, p=0.086 to 0.891
	Nutrient Intake Energy, carbohydrate, protein, fat			Ns difference between groups in nutrient intake, p= 0.637 to 0.912, effect estimate not reported
Taylor et al. 2018	Dietary Patterns Less healthy foods score (processed meat, cookies, potato chips, less healthy takeaway food, French fries, candy, and soda) Healthy foods score (wholemeal bread, beans, vegetables, fruit, cheese/yogurt, and muffins)	3.5 y n=600	Interviewer-administered food-frequency questionnaire that had been validated for measuring nutrient intake and dietary patterns. 13 frequency categories ranging from not eaten this month to≥5 times/d omtp 2 broad factors - healthy and less healthy, mean (SD)	Ns difference between groups in both, less healthy foods score: p=0.59 and healthy foods score: p=0.79
Helle et al. 2019 (Early Food for Future Health)
	Food Intake Fruits, vegetables, sweet and salty snacks, soft drinks, child eating mostly homemade dinner	24 mos. n=295-343 I=152-176 C=143-167	Food frequency questionnaire, outcomes coded in times/day, dichotomized by median intake	Ns difference between food intake groups in all measures, OR 95%-CI, p=0.16 to 0.89
	Eating Behaviours Food responsiveness, emotional overeating, desire to drink, satiety responsiveness, enjoyment of food, emotional undereating, slowness of eating, food fussiness, food approach, food avoidance dimension	24 mos. n=295-343 I=152-176 C=143-167	Child Eating Behaviour Questionnaire (CEBQ), 35-items in eight subscales, score 1-5	Favoured control group for mean difference (95%-CI) in emotional over-eating score: 0.12 (0.02, 0.22), p=0.019, and in food responsiveness score: 0.14 (0.17, 0.26), p=0.026 Ns difference between groups in all other measures, p=0.07 to 0.91
Hoppu et al. 2013
	Nutrient Intake Vitamin C intake, intake of PUFA, other dietary variables measured but not reported	12 mos. to 4 y n=121	3-day food records	Favoured control group for mean vitamin C intake, treatment effect (95%-CI), 9.2 (1.6, 16.9), p=0.017¹ Favoured intervention for increasing intake of PUFA in girls, (0.5, 95%-CI: 0.0, 0.9), p=0.042. Ns difference in boys, p=0.25 Ns difference between groups for other dietary variables
Niinikoski et al. 1996 (STRIP Study)
Talvia et al. 2004	Nutrient Intake Calories, linoleic acid, linolenic acid, thiamin, riboflavin, folate	10 y n=481 I=228 C=253	4-day food records	Favoured intervention group for increasing linoleic and linolenic acid intake amongst girls and boys. Linoleic acid, mean difference (95%-CI), girls: 0.33% of caloric intake (0.20, 0.46), p<0.001; boys: 0.39% caloric intake (0.26, 0.52), p<0.001. Linolenic acid, mean difference (95%-CI), girls: 0.13% caloric intake (0.10, 0.16), p<0.001; boys: 0.16% caloric intake (0.13, 0.19), p<0.001 Favoured i…
Rasanen et al. 2004	Food Knowledge Fat score, salt score, heart healthy score, total score	9 y n=98¹ I=47 C=51	Food knowledge test: 27 questions, score and % correct for picture choices	Favoured intervention for increasing mean (SD) in fat score (I: 10.9 (1.8), C: 8.9 (2.2), p<0.001), heart healthy score (I: 3.9 (1.3), C: 2.3 (1.2), p<0.001), and total score (I: 20.1 (2.9), C: 16.3 (3.3), p<0.001). Ns between groups in mean salt score, p=0.06.
Ruottinen et al. 2010	Nutrient Intake Dietary fiber group low <10%, dietary fiber average 10-90%, dietary fiber high >90%	9 y n=543	3-day food records until age 2, 4-day food records after age 2 Nutrient intakes evaluated with MICRO-NUTRICA computer program	Ns difference between groups in proportions of fiber groups, values and p-value not reported
Niinikoski et al. 2012	Nutrient Intake Energy, protein, carbohydrates	19 y n=322 I=134 C=188	3-day food records until age 2, 4-day food records after age 2 Nutrient intakes evaluated with MICRO-NUTRICA computer program	Favoured intervention group for increasing protein and carbohydrate intake in girls and boys, 95%-CI for difference: Protein: girls: 0.3 to 0.7, boys: 0.4 to 0.8 p<0.001 Carbohydrates: girls: 0.5 to 1.3, boys: 0.6 to 1.4, p<0.001 Favoured intervention group for decreasing energy intake in boys, 95%-CI for difference: boys: -95 to -36, p<0.001
Niinikoski et al. 2014	Nutrient Intake Fat	19 y n=442 I=201 C=241	3-day food records until age 2, 4-day food records after age 2 Nutrient intakes evaluated with MICRO-NUTRICA computer program	Favoured intervention group for decreasing fat intake in girls and boys, 95%-CI for difference: girls: -1.7 to -0.9% energy intake, p<0.001, and boys: -2.3 to -1.9% energy intake, p<0.001
Nuotio et al. 2018	Nutrient Intake Meeting dietary targets: SAFA/(MUFA + PUFA) <1:2, intake of SAFA <10 E%, intake of fiber >3 g/MJ	20 y	3-day food records until age 2, 4-day food records after age 2 Nutrient intakes evaluated with MICRO-NUTRICA computer program	Favoured intervention group for meeting dietary targets, RR (95%-CI): SAFA/(MUFA + PUFA) <1:2: 3.91 (3.33, 4.61), p<0.0001 intake of SAFA <10 E%: 3.33 (2.99, 3.96), p<0.0001 intake of fiber >3 g/MJ: 1.37 (1.04, 1.80), p<0.03
Matthews et al. 2019	Nutrient Intake Fiber, sucrose, vitamin C, vitamin D, vitamin E, vitamin A, folate, iron, magnesium, zinc, sodium, potassium, calcium	20 y n=321 I=127 C=194	3-day food records until age 2, 4-day food records after age 2 Nutrient intakes evaluated with MICRO-NUTRICA computer program	Favoured intervention group for increasing fiber, vitamin C, vitamin D, vitamin E, folate, iron, magnesium, zinc, and potassium intake, ß-coeff (95%-CI): Fiber: 0.83 (0.55, 1.11 g/day), p<0.001, vitamin C: 8.08 (4.79, 11.38 mg/day), p<0.001, vitamin D: 0.52 (0.39, 0.64 μg/day), p<0.001, vitamin E: 0.93 (0.81, 1.05 mg/day), p<0.001, folate: 11.14 (8.23, 14.05 μg/day), p<0.001, iron: 0.31 (0.18, 0.…
	Food Intake Low-fat unsweetened dairy, vegetable-based oil fat, fish nuts and seeds, vegetables, pulses, sprouts, fruits and berries, fiber-rich grain products, desserts, red and processed meat, sugar sweetened beverages, salty snacks		Food-based diet score, food intake classified into 7 “favorable” food groups and 4 “unfavourable” food groups, 0-33	Favoured intervention group in increasing intake of low-fat unsweetened dairy, vegetable-based oil fat, fish, vegetables, pulses, sprouts, fruits and berries, and fiber-rich grain products, ß-coeff (95%-CI): Low-fat unsweetened dairy: 177.76 (157.36, 198.16 g/day), p<0.001, vegetable-based oil fat: 6.00 (5.37, 6.63 g/day), p<0.001, fish: 2.45 (1.44, 3.45 g/day), p<0.001, vegetables, pulses, sprou…
	Dietary Patterns Mean diet score, favourable/ unfavourable food diet score			Favoured intervention group for a higher mean diet score and a higher favourable food diet score and unfavourable food diet score: ß-coeff (95%-CI) Mean diet score: 2.59 (2.23, 2.94), p<0.001, favourable food diet score: 2.29 (2.02, 2.55), p<0.001, unfavourable food diet score: 0.31 (0.15, 0.46), p<0.001
Pahkala et al. 2020	Nutrient Intake Saturated fatty acids, polyunsaturated fatty acids monounsaturated fatty acids, fat, dietary cholesterol, fiber, sucrose, carbohydrates, protein, sodium, energy, polyunsaturated and monounsaturated fat to saturated fat ratio >2:1, saturated fat <10% of energy intake, dietary cholesterol <300 mg/day, fiber >3 g/MJ, fiber >25 g/day, salt <6 g/day,	26 y n=435 I=200 C=235	3-day food records until age 2, 4-day food records after age 2 Nutrient intakes evaluated with MICRO-NUTRICA computer program	Ns difference between groups for all nutrient intake and food intake measurements
	Food intake Fiber-rich grains, vegetables, fruit, and berries >500 g/day
O'Sullivan et al. 2017
	Food Intake Protein, grains, dairy, fruit and vegetables, fatty/sugary food less than once daily, meets all recommendations	3 y n=149 I=74 C=75	Food Frequency Questions (52 food items), dichotomized to meet or does not meet recommendations	Ns difference between groups in food intake and in meeting all recommendations p=0.056 to 0.917
Roed et al. 2021
	Food Intake Vegetables, vegetable variation, fruits, fruit variation, discretionary foods	2 y n=174 I=84 C=90	FFQ with question “How often does your child eat the following fruits/vegetables nowadays?” and “How often does your child eat the following foods nowadays?” from a food item list of 13 vegetables, 11 fruits and 5 discretionary food groups	Ns difference between groups for all measurements, p=0.06 to 0.89
Ruggerio et al. 2021
	Eating Behaviours Food responsiveness, emotional overeating, enjoyment of food, desire to drink, satiety responsiveness, slowness in eating, emotional undereating, food fussiness	2.5 y n=232	Eating Behaviour Questionnaire (CEBQ), response options ranged from 1 to 5 (never to always)	Favoured intervention for decreasing emotional overeating (Cohen’s D=0.32, p=0.03) Ns difference for all other eating behaviours, p-value not reported individually
Verbestel et al. 2014*
	Food Intake Water, soft drinks, milk-sweetened, milk-unsweetened, fruits, vegetables, sweet and savoury snacks	9 to 24 mos. n=85-107 I=55-69 C=30-38	Validated 24-item semi-quantitative FFQ	Ns difference between groups for all food intake measurements (ml/day, g/day), p-value not reported
Van Vilet et al. 2022
	Food Intake Vegetable Intake, vegetable intake meeting daily recommendations	2 y n=246 I(RVE)=61 I(VIPP-FI)=62 I(COMBI)=60 C=63	Mothers completed web-based 24-h dietary recalls on 3 randomly assigned, non-consecutive days within a 3-wk period using the online program Compl-eat; cut off 50 g/d (Dutch daily recommended vegetable intake for children of this age	Ns difference between groups in mean (SD) vegetable intake (p=0.11 to 0.86 between 3 intervention arms to control) and % meeting vegetable intake daily recommendations (p=0.61 to 0.92 between intervention arms to control)
Watt et al. 2009
	Food Intake Bananas, apples, pears, chips, boiled potatoes, carrots, leafy green vegetables	18 mos. n=206-208 I=102-103 C=104-105	Validated 14-item food frequency questionnaire, dichotomized to consumption >1/week	Favoured intervention group for consumption of pears, RR (95%-CI): 1.3 (1.0, 1.7), p=0.03 Favoured control for decreased consumption of chips, RR (95%-CI): 1.6 (1.1, 2.6), p=0.03, and other potatoes intake: 1.1 (1.0, 1.2), p=0.04 Ns difference between groups for consumption of bananas, p=0.30, apples: p=0.36, carrots: p=0.30, and leafy green vegetables: p=0.19
	Nutrient Intake Vitamin C from fruits, energy, protein, fat, carbohydrate, total sugars, non-milk extrinsic sugars, calcium, iron, vitamin A, vitamin D, vitamin E	18 mos. n=212 I=104 C=108	24-hour multiple pass recall method	Ns difference between groups in nutrient intake in mean difference for all measures, p=0.06 to 0.93
Wen et al. 2015
	Food Intake Vegetables, fruits, salty snack, confectionary, soft drinks	5 y n=369 I=191 C=178	Validated set of short questions to assess young children’s dietary patterns, dichotomized based on median intake vegetables and fruits, (=/> 2 servings per day)	Ns difference between groups in intake of vegetables: p=0.61; fruits: p=0.27; salty snacks: p=0.83; confectionary: p=0.25; soft drinks: p=0.67
Wen et al. 2022
	Food Intake Vegetables, fruits, fast food, soft drinks	2 y n=787 I(Tel)=246 I(SMS)=284 C=257	Computer-assisted telephone interview, dichotomized based on median intake: vegetables and fruits (=/> 2 servings per day), no fast food intake, no soft drink intake	Ns difference in adjusted OR (95%-CI) either intervention arm, or control for all food intake, p=0.207 to 1
Wozniak et al. 2022a
Wozniak et al. 2022a	Nutrient Intake Iron, protein, fiber, vitamin C	1 y n=160 I=80 C=80	Parent-reported menu over 3-day period including one weekend day. Diets analysed using Dietetyk 2015 (Jumar Software, Poznan, Poland) and average daily intake of micro- and macronutrients calculated for children from each group.	Favoured intervention for increasing median (IQR) intake of iron (I: 101.38 (85.630, 120.500), C: 60.2000 (43.880, 103.510), p<0.001), fiber (I: 130.900 (103.100, 179.750), C: 82.000 (63.900, 99.000), p<0.001), and vitamin C (I: 256.730 (157.920, 412.330), C: 183.600 (116.970, 208.880), p<0.001) Ns difference in protein intake
Wozniak et al. 2022b	Nutrient Intake Energy, fats, carbohydrates, saccharose	1 y n=160 I=80 C=80	Parent-reported menu over 3-day period including one weekend day. Diets analysed using Dietetyk 2015 (Jumar Software, Poznan, Poland) and average daily intake of micro- and macronutrients calculated for children from each group.	Favoured intervention for decreasing median (IQR) intake of energy (I: 108.97 (103.75, 113.32); C: 132.12 (123.73, 143.25), p<0.001), fats (I: 90.76 (87.44, 110.03); C: 109.69 (94.07, 132.51), p <0.001), carbohydrates (I: 101.00 (95.96, 108.39); C: 124.59 (113.22, 141.66), p=0.029, and saccharose (I: 9.47 (8.68, 11.64); C: 13.81 (5.39, 16.82), p<0.001)
*Cluster RCT
ns: not statistically significant, RR: relative risk, OR: odds ratio, CI: confidence interval, SD: standard deviation
N: number of participants, I: intervention group, C: control group
¹Intake of vitamin C was over recommended values in both groups
Intervention Types: 1) nutrition education, 2) meal planning (theoretical/practical), 3) complementary food, 4) supplements, 5) multiple - combination of 1-4, 6) lifestyle interventions - combination of 1-4 with other lifestyle related interventions (eg. promoting physical activity, parenting education, healthy behaviours). All controls used were standard care unless indicated.
